# Supplementary material for: hECA v2.0: an AI-ready ensemble cell atlas of single-cell RNA and ATAC sequencing data
Source: Sci Data. 2025 Dec 15;13:110. doi: 10.1038/s41597-025-06426-2 (PMC12852668; doi:10.1038/s41597-025-06426-2)
Supplement: Supplementary file 2 — Table S1 [file 41597_2025_6426_MOESM2_ESM.xlsx]

## Sheet: Supplementary Table 1
Table S1. Details of the collected scRNA-seq datasets in hECA v2.0
Journal	DOI	Years	organ_new	Data accession	Download links
Rao,Basic Res Cardiol	10.1007/s00395-021-00897-1	2021	Heart	GSE145154	https://www.ncbi.nlm.nih.gov/geo/query/acc.cgi?acc=GSE145154
He,Genome Biol	10.1186/s13059-020-02210-0	2020	Heart	GSE159929	https://www.ncbi.nlm.nih.gov/geo/query/acc.cgi?acc=GSE159929
He,Genome Biol	10.1186/s13059-020-02210-0	2020	Muscle	GSE159929	https://www.ncbi.nlm.nih.gov/geo/query/acc.cgi?acc=GSE159929
He,Genome Biol	10.1186/s13059-020-02210-0	2020	Common.Bile.Duct	GSE159929	https://www.ncbi.nlm.nih.gov/geo/query/acc.cgi?acc=GSE159929
He,Genome Biol	10.1186/s13059-020-02210-0	2020	Rectum	GSE159929	https://www.ncbi.nlm.nih.gov/geo/query/acc.cgi?acc=GSE159929
He,Genome Biol	10.1186/s13059-020-02210-0	2020	Skin	GSE159929	https://www.ncbi.nlm.nih.gov/geo/query/acc.cgi?acc=GSE159929
He,Genome Biol	10.1186/s13059-020-02210-0	2020	Lymph Node	GSE159929	https://www.ncbi.nlm.nih.gov/geo/query/acc.cgi?acc=GSE159929
He,Genome Biol	10.1186/s13059-020-02210-0	2020	Esophagus	GSE159929	https://www.ncbi.nlm.nih.gov/geo/query/acc.cgi?acc=GSE159929
He,Genome Biol	10.1186/s13059-020-02210-0	2020	Stomach	GSE159929	https://www.ncbi.nlm.nih.gov/geo/query/acc.cgi?acc=GSE159929
He,Genome Biol	10.1186/s13059-020-02210-0	2020	Blood	GSE159929	https://www.ncbi.nlm.nih.gov/geo/query/acc.cgi?acc=GSE159929
Zhang, EMBO reports	10.15252/embr.202152728	2021	Spinal Cord	GSE136719	https://www.ncbi.nlm.nih.gov/geo/query/acc.cgi?acc=GSE136719
He,Genome Biol	10.1186/s13059-020-02210-0	2020	Bone Marrow	GSE159929	https://www.ncbi.nlm.nih.gov/geo/query/acc.cgi?acc=GSE159929
Lavaert , Immunity	10.1016/j.immuni.2020.03.019	2020	Thymus	GSE144870	https://www.ncbi.nlm.nih.gov/geo/query/acc.cgi?acc=GSE144870
Emont M P, Nature	10.1038/s41586-022-04518-2	2022	Adipose	GSE176067	https://www.ncbi.nlm.nih.gov/geo/query/acc.cgi?acc=GSE176067
He,Genome Biol	10.1186/s13059-020-02210-0	2020	Liver	GSE159929	https://www.ncbi.nlm.nih.gov/geo/query/acc.cgi?acc=GSE159929
Wang Q, et al. A unique adipocyte progenitor population promotes age-related adiposity[J]. 2021.	10.21203/rs.3.rs-888694/v1	2021	Adipose	GSE189783	https://www.ncbi.nlm.nih.gov/geo/query/acc.cgi?acc=GSE189783
Li, Circulation	10.1161/CIRCULATIONAHA.120.046528	2020	Vessel	GSE155468	https://www.ncbi.nlm.nih.gov/geo/query/acc.cgi?acc=GSE155468
Henry, Cell reports	10.1016/j.celrep.2018.11.086	2018	Prostate	GSE117403	https://www.ncbi.nlm.nih.gov/geo/query/acc.cgi?acc=GSE117403
Guo, Cell research	10.1038/s41422-018-0099-2	2018	Testis	GSE120508	https://www.ncbi.nlm.nih.gov/geo/query/acc.cgi?acc=GSE120508
Vento-Tormo, Nature	10.1038/s41586-018-0698-6	2018	Decidua	10.1038/s41586-018-0698-6	https://data.humancellatlas.org/explore/projects/f83165c5-e2ea-4d15-a5cf-33f3550bffde
Vento-Tormo, Nature	10.1038/s41586-018-0698-6	2018	Placenta	10.1038/s41586-018-0698-6	https://data.humancellatlas.org/explore/projects/f83165c5-e2ea-4d15-a5cf-33f3550bffde
Lindström,Developmental cell	10.1016/j.devcel.2018.05.010	2018	Kidney	GSE112570	https://www.ncbi.nlm.nih.gov/geo/query/acc.cgi?acc=GSE112570
Hochane, PLoS Biology	10.1371/journal.pbio.3000152	2019	Kidney	GSE114530	https://www.ncbi.nlm.nih.gov/geo/query/acc.cgi?acc=GSE114530
Sohni,Cell reports	10.1016/j.celrep.2019.01.045	2019	Testis	GSE124263	https://www.ncbi.nlm.nih.gov/geo/query/acc.cgi?acc=GSE124263
Vijay,Nature metabolism	10.1038/s42255-019-0152-6	2020	Adipose	GSE129363	https://www.ncbi.nlm.nih.gov/geo/query/acc.cgi?acc=GSE129363
Voigt,Experimental eye research	10.1016/j.exer.2019.05.001	2019	Eye	GSE130636	https://www.ncbi.nlm.nih.gov/geo/query/acc.cgi?acc=GSE130636
Si,Science translational medicine	10.1126/scitranslmed.aav5341	2019	Peritoneum	GSE130888	https://www.ncbi.nlm.nih.gov/geo/query/acc.cgi?acc=GSE130888
Brown,Cell	10.1016/j.cell.2019.09.035	2019	Spleen	GSE137710	https://www.ncbi.nlm.nih.gov/geo/query/acc.cgi?acc=GSE137710
Dong,Cancer Cell	10.1016/j.ccell.2020.08.014	2020	Adrenal	GSE137804	https://www.ncbi.nlm.nih.gov/geo/query/acc.cgi?acc=GSE137804
Chitiashvili T, Dror I, Kim R, et al. Female human primordial germ cells display X-chromosome dosage compensation despite the absence of X-inactivation[J]. Nature cell biology, 2020, 22(12): 1436-1446.	10.1038/s41556-020-00607-4	2020	Testis	GSE143381	https://www.ncbi.nlm.nih.gov/geo/query/acc.cgi?acc=GSE143381
Chitiashvili T, Dror I, Kim R, et al. Female human primordial germ cells display X-chromosome dosage compensation despite the absence of X-inactivation[J]. Nature cell biology, 2020, 22(12): 1436-1446.	10.1038/s41556-020-00607-4	2020	Ovary	GSE143381	https://www.ncbi.nlm.nih.gov/geo/query/acc.cgi?acc=GSE143381
Le J, STAR protocols	10.1016/j.xpro.2020.100090	2020	Thymus	GSE139042	https://www.ncbi.nlm.nih.gov/geo/query/acc.cgi?acc=GSE139042
Bautista，Nature communications	10.1038/s41467-021-21346-6	2021	Thymus	GSE147520	https://www.ncbi.nlm.nih.gov/geo/query/acc.cgi?acc=GSE147520
Li,Nature Communications	10.1038/s41467-020-20358-y	2021	Vaginal Wall	GSE151192	https://www.ncbi.nlm.nih.gov/geo/query/acc.cgi?acc=GSE151192
Ahn, The Journal of Clinical Investigation	10.1172/JCI148517	2021	Nasal Mucosa	GSE155113	https://www.ncbi.nlm.nih.gov/geo/query/acc.cgi?acc=GSE155113
Ahn, The Journal of Clinical Investigation	10.1172/JCI148517	2021	Nasal Brushing	GSE155113	https://www.ncbi.nlm.nih.gov/geo/query/acc.cgi?acc=GSE155113
Collin,The Ocular Surface	10.1016/j.jtos.2021.03.010	2021	Eye	GSE155683	https://www.ncbi.nlm.nih.gov/geo/query/acc.cgi?acc=GSE155683
Roy, Cell reports	10.1016/j.celrep.2021.109698	2021	Bone Marrow	GSE155259	https://www.ncbi.nlm.nih.gov/geo/query/acc.cgi?acc=GSE155259
Pagella,Iscience	10.1016/j.isci.2021.102405	2021	Oral cavity	GSE161267	https://www.ncbi.nlm.nih.gov/geo/query/acc.cgi?acc=GSE161267
Bhat-Nakshatri,Cell Reports Medicine	10.1016/j.xcrm.2021.100219	2021	Breast	GSE164898	https://www.ncbi.nlm.nih.gov/geo/query/acc.cgi?acc=GSE164898
Voigt,Human Molecular Genetics	10.1093/hmg/ddab140	2021	Eye	GSE169047	https://www.ncbi.nlm.nih.gov/geo/query/acc.cgi?acc=GSE169047
Qiu, Aging (Albany NY)	10.18632/aging.203124	2021	Femoral Head	GSE169396	https://www.ncbi.nlm.nih.gov/geo/query/acc.cgi?acc=GSE169396
Yang Y, Frontiers in endocrinology, 2021	10.1631/jzus.B2101024	2021	Placenta	GSE173193	https://www.ncbi.nlm.nih.gov/geo/query/acc.cgi?acc=GSE173193
Quake, bioRxiv	10.1101/2021.07.19.452956	2021	Bladder	GSE201333	https://figshare.com/articles/dataset/Tabula_Sapiens_release_1_0/14267219?file=28846647
Quake, bioRxiv	10.1101/2021.07.19.452956	2021	Blood	GSE201333	https://figshare.com/articles/dataset/Tabula_Sapiens_release_1_0/14267219?file=28846647
Quake, bioRxiv	10.1101/2021.07.19.452956	2021	Bone Marrow	GSE201333	https://figshare.com/articles/dataset/Tabula_Sapiens_release_1_0/14267219?file=28846647
Quake, bioRxiv	10.1101/2021.07.19.452956	2021	Kidney	GSE201333	https://figshare.com/articles/dataset/Tabula_Sapiens_release_1_0/14267219?file=28846647
Quake, bioRxiv	10.1101/2021.07.19.452956	2021	Muscle	GSE201333	https://figshare.com/articles/dataset/Tabula_Sapiens_release_1_0/14267219?file=28846647
Quake, bioRxiv	10.1101/2021.07.19.452956	2021	Pancreas	GSE201333	https://figshare.com/articles/dataset/Tabula_Sapiens_release_1_0/14267219?file=28846647
Quake, bioRxiv	10.1101/2021.07.19.452956	2021	Prostate	GSE201333	https://figshare.com/articles/dataset/Tabula_Sapiens_release_1_0/14267219?file=28846647
Quake, bioRxiv	10.1101/2021.07.19.452956	2021	Skin	GSE201333	https://figshare.com/articles/dataset/Tabula_Sapiens_release_1_0/14267219?file=28846647
Quake, bioRxiv	10.1101/2021.07.19.452956	2021	Spleen	GSE201333	https://figshare.com/articles/dataset/Tabula_Sapiens_release_1_0/14267219?file=28846647
Quake, bioRxiv	10.1101/2021.07.19.452956	2021	Thymus	GSE201333	https://figshare.com/articles/dataset/Tabula_Sapiens_release_1_0/14267219?file=28846647
Quake, bioRxiv	10.1101/2021.07.19.452956	2021	Uterus	GSE201333	https://figshare.com/articles/dataset/Tabula_Sapiens_release_1_0/14267219?file=28846647
Cordero, Nature communications	10.1038/s41467-021-26069-2	2021	Thymus	GSE153117	https://www.ncbi.nlm.nih.gov/geo/query/acc.cgi?acc=GSE153117
De,Skeletal muscle	10.1186/s13395-020-00236-3	2020	Muscle	GSE143704	https://www.ncbi.nlm.nih.gov/geo/query/acc.cgi?acc=GSE143704
Zuo, Respiratory research	10.1186/s12931-020-01442-9	2020	Bronchi	GSE123405	https://www.ncbi.nlm.nih.gov/geo/query/acc.cgi?acc=GSE123405
Cao, Science	10.1126/science.aba7721	2020	Adrenal	GSE156793	https://www.ncbi.nlm.nih.gov/geo/query/acc.cgi?acc=GSE156793
Yao, American journal of respiratory and critical care medicine	10.1164/rccm.202004-1274OC	2021	Trachea	GSE143706	https://www.ncbi.nlm.nih.gov/geo/query/acc.cgi?acc=GSE143706
Merrick, Science	10.1126/science.aav2501	2019	Adipose	GSE128890	https://www.ncbi.nlm.nih.gov/geo/query/acc.cgi?acc=GSE128890
Miller, Developmental cell	10.1016/j.devcel.2020.01.033	2020	Bronchi	E-MTAB-8221	https://www.ebi.ac.uk/arrayexpress/experiments/E-MTAB-8221/files/
Miller, Developmental cell	10.1016/j.devcel.2020.01.033	2020	Trachea	E-MTAB-8221	https://www.ebi.ac.uk/arrayexpress/experiments/E-MTAB-8221/files/
Miller, Developmental cell	10.1016/j.devcel.2020.01.033	2020	Airway	E-MTAB-8221	https://www.ebi.ac.uk/arrayexpress/experiments/E-MTAB-8221/files/
Pellin,Nature communications	10.1038/s41467-019-10291-0	2019	Bone Marrow	GSE117498	https://www.ncbi.nlm.nih.gov/geo/query/acc.cgi?acc=GSE117498
Wu , Journal of hematology & oncology	10.1186/s13045-020-00941-y	2020	Bone Marrow	GSE130756	https://www.ncbi.nlm.nih.gov/geo/query/acc.cgi?acc=GSE130756
Hua, Blood	10.1182/blood.2019002301	2019	Bone Marrow	GSE133181	https://www.ncbi.nlm.nih.gov/geo/query/acc.cgi?acc=GSE133181
Crinier, Cellular & molecular immunology	10.1038/s41423-020-00574-8	2021	Bone Marrow	GSE159624	https://www.ncbi.nlm.nih.gov/geo/query/acc.cgi?acc=GSE159624
Ainciburu, bioRxiv	10.1101/2021.07.30.454542	2021	Bone Marrow	GSE180298	https://www.ncbi.nlm.nih.gov/geo/query/acc.cgi?acc=GSE180298
He,Genome Biol	10.1186/s13059-020-02210-0	2020	Bladder	GSE159929	https://www.ncbi.nlm.nih.gov/geo/query/acc.cgi?acc=GSE159929
Bunis , Cell Reports	10.1016/j.celrep.2020.108573	2021	Blood	GSE158490	https://www.ncbi.nlm.nih.gov/geo/query/acc.cgi?acc=GSE158490
Cao, Science	10.1126/science.aba7721	2020	Muscle	GSE156793	https://www.ncbi.nlm.nih.gov/geo/query/acc.cgi?acc=GSE156793
Cao, Science	10.1126/science.aba7721	2020	Spleen	GSE156793	https://www.ncbi.nlm.nih.gov/geo/query/acc.cgi?acc=GSE156793
Cao, Science	10.1126/science.aba7721	2020	Stomach	GSE156793	https://www.ncbi.nlm.nih.gov/geo/query/acc.cgi?acc=GSE156793
Cao, Science	10.1126/science.aba7721	2020	Thymus	GSE156793	https://www.ncbi.nlm.nih.gov/geo/query/acc.cgi?acc=GSE156793
Cao, Science	10.1126/science.aba7721	2020	Kidney	GSE156793	https://www.ncbi.nlm.nih.gov/geo/query/acc.cgi?acc=GSE156793
Popescu ,Nature	10.1038/s41586-019-1652-y	2019	Kidney	E-MTAB-7407	https://data.humancellatlas.org/explore/projects/f2fe82f0-4454-4d84-b416-a885f3121e59/project-matrices
Stewart, Science	10.1126/science.aat5031	2019	Kidney	PMC7343525	https://data.humancellatlas.org/explore/projects/abe1a013-af7a-45ed-8c26-f3793c24a1f4/project-matrices
Tran , Developmental cell	10.1016/j.devcel.2019.06.001	2019	Kidney	GSE124472	https://www.ncbi.nlm.nih.gov/geo/query/acc.cgi?acc=GSE124472
Lake, bioRxiv	10.1101/2021.07.28.454201	2021	Kidney	GSE169285	https://www.ncbi.nlm.nih.gov/geo/query/acc.cgi?acc=GSE169285
Young, science	10.1126/science.aat1699	2018	Kidney	EGAS00001002553	https://cellxgene.cziscience.com/collections/125eef58-0f61-4963-9b08-53e851ab65fb
Tang, Frontiers in Immunology	10.3389/fimmu.2021.645988	2021	Kidney	GSE171314	https://www.ncbi.nlm.nih.gov/geo/query/acc.cgi?acc=GSE171314
Malone, Journal of the American Society of Nephrology	10.1681/ASN.2020030326	2020	Kidney	GSE145927	https://www.ncbi.nlm.nih.gov/geo/query/acc.cgi?acc=GSE145927
Xi, Cell stem cell	10.1016/j.stem.2020.04.017	2020	Muscle	GSE147457	https://www.ncbi.nlm.nih.gov/geo/query/acc.cgi?acc=GSE147457
van, Human molecular genetics	10.1093/hmg/ddy400	2019	Muscle	GSE122873	https://www.ncbi.nlm.nih.gov/geo/query/acc.cgi?acc=GSE122873
Madissoon, Genome Biology	10.1186/s13059-019-1906-x	2019	Spleen	PRJEB31843	https://www.tissuestabilitycellatlas.org/
Baron, Cell systems	10.1016/j.cels.2016.08.011	2016	Pancreas	GSE84133	https://www.ncbi.nlm.nih.gov/geo/query/acc.cgi?acc=GSE84133
Cao, Science	10.1126/science.aba7721	2020	Pancreas	GSE156793	https://www.ncbi.nlm.nih.gov/geo/query/acc.cgi?acc=GSE156793
Fang ,Cell reports	10.1016/j.celrep.2019.02.043	2019	Pancreas	GSE101207	https://www.ncbi.nlm.nih.gov/geo/query/acc.cgi?acc=GSE101207
Lee, Gut	10.1136/gutjnl-2021-324546	2021	Pancreas	GSE165045	https://www.ncbi.nlm.nih.gov/geo/query/acc.cgi?acc=GSE165045
Yang X，Development	10.1242/dev.200432	2022	Pancreas	GSE201230	https://www.ncbi.nlm.nih.gov/geo/query/acc.cgi?acc=GSE201230
Joseph, The Journal of Pathology	10.1002/path.5751	2021	Prostate	GSE172316	https://www.ncbi.nlm.nih.gov/geo/query/acc.cgi?acc=GSE172316
Popescu ,Nature	10.1038/s41586-019-1652-y	2019	Skin	E-MTAB-7407	https://data.humancellatlas.org/explore/projects/f2fe82f0-4454-4d84-b416-a885f3121e59/project-matrices https://www.ebi.ac.uk/arrayexpress/experiments/E-MTAB-7407/
Reynolds, Science	10.1126/science.aba6500	2021	Skin	E-MTAB-8142	https://www.ebi.ac.uk/arrayexpress/experiments/E-MTAB-8142/ https://data.humancellatlas.org/explore/projects/c5f46615-68de-4cf4-bbc2-a0ae10f08243
Sun, Nature communications	10.1038/s41467-019-09639-3	2019	Skin	GSE128066	https://www.ncbi.nlm.nih.gov/geo/query/acc.cgi?acc=GSE128066
Solé-Boldo, Communications biology	10.1038/s42003-020-0922-4	2020	Skin	GSE130973	https://www.ncbi.nlm.nih.gov/geo/query/acc.cgi?acc=GSE130973
Kim, Nature medicine	10.1038/s41591-019-0733-7	2020	Skin	GSE132802	https://www.ncbi.nlm.nih.gov/geo/query/acc.cgi?acc=GSE132802
He, Journal of Allergy and Clinical Immunology	10.1016/j.jaci.2020.01.042	2020	Skin	GSE147424	https://www.ncbi.nlm.nih.gov/geo/query/acc.cgi?acc=GSE147424
Wang, Journal of Allergy and Clinical Immunology	10.1016/j.jaci.2020.10.012	2021	Skin	GSE158924	https://www.ncbi.nlm.nih.gov/geo/query/acc.cgi?acc=GSE158924
Xu, Cell Reports	10.1016/j.celrep.2021.109524	2021	Skin	GSE179565	https://www.ncbi.nlm.nih.gov/geo/query/acc.cgi?acc=GSE179565
Alkon，Journal of Allergy and Clinical Immunology	10.1016/j.jaci.2021.07.025	2022	Skin	GSE180885	https://www.ncbi.nlm.nih.gov/geo/query/acc.cgi?acc=GSE180885
Gao，Cell death & disease,	10.1038/s41419-021-03724-6	2021	Skin	GSE162183	https://www.ncbi.nlm.nih.gov/geo/query/acc.cgi?acc=GSE162183
Theocharidis, Nature communications	10.1038/s41467-021-27801-8	2022	Skin	GSE165816	https://www.ncbi.nlm.nih.gov/geo/query/acc.cgi?acc=GSE165816
Gur C, Cell	10.1016/j.cell.2022.03.011	2022	Skin	GSE195452	https://www.ncbi.nlm.nih.gov/geo/query/acc.cgi?acc=GSE195452
Rayon,bioRxiv	10.1242/dev.199711	2021	Spinal Cord	GSE171890	https://www.ncbi.nlm.nih.gov/geo/query/acc.cgi?acc=GSE171890
Andersen, bioRxiv	10.1101/2021.12.29.473693	2021	Spinal Cord	GSE188516	https://www.ncbi.nlm.nih.gov/geo/query/acc.cgi?acc=GSE188516
He,Genome Biol	10.1186/s13059-020-02210-0	2020	Trachea	GSE159929	https://www.ncbi.nlm.nih.gov/geo/query/acc.cgi?acc=GSE159929
Zhao J,Cell discovery	10.1038/s41421-020-0157-z	2020	Spleen	GSE125188	https://www.ncbi.nlm.nih.gov/geo/query/acc.cgi?acc=GSE125188
Bunis, Cell Reports	10.1016/j.celrep.2020.108573	2021	Spleen	GSE158492	https://figshare.com/projects/Single-cell_mapping_of_progressive_fetal-to-adult_transition_in_human_naive_T_cells/76143 https://www.ncbi.nlm.nih.gov/geo/query/acc.cgi?acc=GSE158492
Domínguez, Science	10.1126/science.abl5197	2022	Spleen	E-MTAB-11536	https://www.tissueimmunecellatlas.org/#datasets
Zhao, Nature communications	10.1038/s41467-020-19414-4	2020	Testis	GSE149512	https://www.ncbi.nlm.nih.gov/geo/query/acc.cgi?acc=GSE149512
Nie, Developmental Cell	10.1016/j.devcel.2022.04.004	2022	Testis	GSE182786	https://www.ncbi.nlm.nih.gov/geo/query/acc.cgi?acc=GSE182786
Guo, Cell stem cell	10.1016/j.stem.2019.12.005	2020	Testis	GSE134144	https://www.ncbi.nlm.nih.gov/geo/query/acc.cgi?acc=GSE134144
Ting, bioRxiv	10.1101/2021.12.22.473889	2021	Ureter	GSE184111	https://www.ncbi.nlm.nih.gov/geo/query/acc.cgi?acc=GSE184111
Quake, bioRxiv	10.1101/2021.07.19.452956	2021	Lymph Node	GSE201333	https://figshare.com/articles/dataset/Tabula_Sapiens_release_1_0/14267219?file=28846647
Quake, bioRxiv	10.1101/2021.07.19.452956	2021	Mammary	GSE201333	https://figshare.com/articles/dataset/Tabula_Sapiens_release_1_0/14267219?file=28846647
Quake, bioRxiv	10.1101/2021.07.19.452956	2021	Salivary_Gland	GSE201333	https://figshare.com/articles/dataset/Tabula_Sapiens_release_1_0/14267219?file=28846647
Quake, bioRxiv	10.1101/2021.07.19.452956	2021	Small_Intestine	GSE201333	https://figshare.com/articles/dataset/Tabula_Sapiens_release_1_0/14267219?file=28846647
Quake, bioRxiv	10.1101/2021.07.19.452956	2021	Tongue	GSE201333	https://figshare.com/articles/dataset/Tabula_Sapiens_release_1_0/14267219?file=28846647
Quake, bioRxiv	10.1101/2021.07.19.452956	2021	Trachea	GSE201333	https://figshare.com/articles/dataset/Tabula_Sapiens_release_1_0/14267219?file=28846647
Quake, bioRxiv	10.1101/2021.07.19.452956	2021	Vessel	GSE201333	https://figshare.com/articles/dataset/Tabula_Sapiens_release_1_0/14267219?file=28846647
Ulrich, Developmental Cell	10.1016/j.devcel.2022.02.017	2022	Uterine Tube	GSE178101	https://www.ncbi.nlm.nih.gov/geo/query/acc.cgi?acc=GSE178101
Garcia-Alonso, Nature genetics	10.1038/s41588-021-00972-2	2021	Uterus	E-MTAB-10287	https://www.ebi.ac.uk/arrayexpress/experiments/E-MTAB-10287/ https://cellxgene.cziscience.com/collections/32f2fd23-ec74-486f-9544-e5b2f41725f5
Wang W, Nature Medicine	10.1038/s41591-020-1040-z	2020	Uterus	GSE111976	https://www.ncbi.nlm.nih.gov/geo/query/acc.cgi?acc=GSE111976
Domínguez, Science	10.1126/science.abl5197	2022	Thymus	E-MTAB-11536	https://www.ebi.ac.uk/arrayexpress/experiments/E-MTAB-11536/?keywords=spleen&organism=Homo%20sapiens&exptype%5B0%5D=&exptype%5B1%5D=&array=&page=1&pagesize=500&sortby=type&sortorder=ascending https://cellxgene.cziscience.com/collections/62ef75e4-cbea-454e-a0ce-998ec40223d3
Zeng, Immunity	10.1016/j.immuni.2019.09.008	2019	Thymus	GSE133341	https://www.ncbi.nlm.nih.gov/geo/query/acc.cgi?acc=GSE133341
Suo, Science	10.1126/science.abo0510	2022	Fetal Bone Marrow	10.1126.science.abo0510	https://developmental.cellatlas.io/fetal-immune#DatasetModalscRNA-seq1
Suo, Science	10.1126/science.abo0510	2022	Fetal Gut	10.1126.science.abo0511	https://developmental.cellatlas.io/fetal-immune#DatasetModalscRNA-seq1
Suo, Science	10.1126/science.abo0510	2022	Fetal Kidney	10.1126.science.abo0512	https://developmental.cellatlas.io/fetal-immune#DatasetModalscRNA-seq1
Suo, Science	10.1126/science.abo0510	2022	Fetal Liver	10.1126.science.abo0513	https://developmental.cellatlas.io/fetal-immune#DatasetModalscRNA-seq1
Suo, Science	10.1126/science.abo0510	2022	Fetal Mesenteric Lymph Node	10.1126.science.abo0514	https://developmental.cellatlas.io/fetal-immune#DatasetModalscRNA-seq1
Suo, Science	10.1126/science.abo0510	2022	Fetal Skin	10.1126.science.abo0515	https://developmental.cellatlas.io/fetal-immune#DatasetModalscRNA-seq1
Suo, Science	10.1126/science.abo0510	2022	Fetal Spleen	10.1126.science.abo0510	https://developmental.cellatlas.io/fetal-immune#DatasetModalscRNA-seq1
Suo, Science	10.1126/science.abo0510	2022	Fetal Thymus	10.1126.science.abo0510	https://developmental.cellatlas.io/fetal-immune#DatasetModalscRNA-seq1
Goldfarbmuren, Nature communications	10.1038/s41467-020-16239-z	2020	Trachea	GSE134174	https://www.ncbi.nlm.nih.gov/geo/query/acc.cgi?acc=GSE134174
Campinoti , Nature communications	10.1038/s41467-020-20082-7	2020	Thymus	GSE159745	https://www.ncbi.nlm.nih.gov/geo/query/acc.cgi?acc=GSE159745
Guo,Cell Stem Cell	10.1016/j.stem.2020.12.004	2021	Testis	GSE161617	https://www.ncbi.nlm.nih.gov/geo/query/acc.cgi?acc=GSE161617
He,Genome Biol	10.1186/s13059-020-02210-0	2020	Spleen	GSE159929	https://www.ncbi.nlm.nih.gov/geo/query/acc.cgi?acc=GSE159929
He,Genome Biol	10.1186/s13059-020-02210-0	2020	Small Intestine	GSE159929	https://www.ncbi.nlm.nih.gov/geo/query/acc.cgi?acc=GSE159929
NO Lindström, Developmental Cell	10.1016/j.devcel.2021.07.017	2021	Kidney		https://www.sciencedirect.com/science/article/pii/S1534580721006006
EI Crosse, Cell Stem Cell	10.1016/j.stem.2020.08.004	2020	Vessel		https://pubmed.ncbi.nlm.nih.gov/32946788/
MD Young, Nature communications	10.1038/s41467-021-23949-5	2021	Kidney		https://www.nature.com/articles/s41467-021-23949-5#data-availability
Marie D, ATS	10.1164/rccm.201911-2199OC	2019	Airway		https://www.genomique.eu/cellbrowser/HCA/?ds=HCA_airway_epithelium
