# Supplementary material for: hECA v2.0: an AI-ready ensemble cell atlas of single-cell RNA and ATAC sequencing data
Source: Sci Data. 2025 Dec 15;13:110. doi: 10.1038/s41597-025-06426-2 (PMC12852668; doi:10.1038/s41597-025-06426-2)
Supplement: Supplementary file 3 — Table S2 [file 41597_2025_6426_MOESM3_ESM.xlsx]

## Sheet: Sheet1
Table S2. Details of the collected scATAC-seq datasets in hECA v2.0
Reference	Species	Organ	Seq-tech
Hocker, 2021, Science advances, 10.1126/sciadv.abf1444	Homo sapiens	Heart	10x
Satpathy, 2019, Nature Biotechnology, 10.1038/s41587-019-0206-z	Homo sapiens	Blood	10x
Qi Wang, 2022, Nature Communications, 10.1038/s41467-021-27660-3	Homo sapiens	Kidney	10x
Zhang, 2021, Cell, 10.1016/j.cell.2021.10.024	Homo sapiens	Lung	Combinatorial barcoding
Zhang, 2021, Cell, 10.1016/j.cell.2021.10.024	Homo sapiens	Pancreas	Combinatorial barcoding
Zhang, 2021, Cell, 10.1016/j.cell.2021.10.024	Homo sapiens	Brain	Combinatorial barcoding
Domcke, 2020, Science, 10.1126/sciene.aba7612	Homo sapiens	Intestine	CB
Zhang, 2021, Cell, 10.1016/j.cell.2021.10.024	Homo sapiens	Liver	Combinatorial barcoding
Zhang, 2021, Cell, 10.1016/j.cell.2021.10.024	Homo sapiens	Stomach	Combinatorial barcoding
Trevino, 2021, Cell, 10.1016/j.cell.2021.07.039	Homo sapiens	Brain	10x
Zhang, 2021, Cell, 10.1016/j.cell.2021.10.024	Homo sapiens	Thyroid	Combinatorial barcoding
Domcke, 2020, Science, 10.1126/sciene.aba7612	Homo sapiens	Pancreas	CB
Domcke, 2020, Science, 10.1126/sciene.aba7612	Homo sapiens	Lung	CB
Zhang, 2021, Cell, 10.1016/j.cell.2021.10.024	Homo sapiens	Muscle	Combinatorial barcoding
Anna Maria Ranzoni, 2021, Cell stem cell, 10.1016/j.stem.2020.11.015	Homo sapiens	Liver	Combining upfront bulk Tn5 tagging with single-nuclei sorting
Domcke, 2020, Science, 10.1126/sciene.aba7612	Homo sapiens	Cerebellum	CB
Domcke, 2020, Science, 10.1126/sciene.aba7612	Homo sapiens	Cerebrum	CB
Domcke, 2020, Science, 10.1126/sciene.aba7612	Homo sapiens	Placenta	CB
Domcke, 2020, Science, 10.1126/sciene.aba7612	Homo sapiens	Eye	CB
Zhang, 2021, Cell, 10.1016/j.cell.2021.10.024	Homo sapiens	Adrenal gland	Combinatorial barcoding
Anna Maria Ranzoni, 2021, Cell stem cell, 10.1016/j.stem.2020.11.015	Homo sapiens	Bone marrow	Combining upfront bulk Tn5 tagging with single-nuclei sorting
Zhang, 2021, Cell, 10.1016/j.cell.2021.10.024	Homo sapiens	Uterus	CB
Domcke, 2020, Science, 10.1126/sciene.aba7612	Homo sapiens	Spleen	CB
Zhang, 2021, Cell, 10.1016/j.cell.2021.10.024	Homo sapiens	Thymus	Combinatorial barcoding
Domcke, 2020, Science, 10.1126/sciene.aba7612	Homo sapiens	Thymus	CB
Zhang, 2021, Cell, 10.1016/j.cell.2021.10.024	Homo sapiens	Skin	CB
Wang, 2020, eLife, 10.7554/eLife.62522	Homo sapiens	Lung	Combinatorial barcoding
Zhang, 2021, Cell, 10.1016/j.cell.2021.10.024	Homo sapiens	Oesophagus	CB
Domcke, 2020, Science, 10.1126/sciene.aba7612	Homo sapiens	Stomach	CB
Domcke, 2020, Science, 10.1126/sciene.aba7612	Homo sapiens	Liver	CB
Zhang, 2021, Cell, 10.1016/j.cell.2021.10.024	Homo sapiens	Adipose	Combinatorial barcoding
Zhang, 2021, Cell, 10.1016/j.cell.2021.10.024	Homo sapiens	Peripheral nerve system	Combinatorial barcoding
Morabito, 2021, Nature genetics, 10.1038/s41588-021-00894-z	Homo sapiens	Brain	10x
Zhang, 2022, cell reports, 10.1016/j.celrep.2022.110467	Homo sapiens	Brain	10x
Zhang, 2021, Cell, 10.1016/j.cell.2021.10.023	Homo sapiens	Colon	Combinatorial barcoding
Zhang, 2022, cell reports, 10.1016/j.celrep.2022.110467	Homo sapiens	Brain	10x
Zhang, 2021, Cell, 10.1016/j.cell.2021.10.024	Homo sapiens	Heart	Combinatorial barcoding
Domcke, 2020, Science, 10.1126/sciene.aba7612	Homo sapiens	Heart	CB
Zhang, 2021, Cell, 10.1016/j.cell.2021.10.024	Homo sapiens	Vessel	Combinatorial barcoding
Zhang, 2021, Cell, 10.1016/j.cell.2021.10.024	Homo sapiens	Intestine	Combinatorial barcoding
Zhang, 2022, cell reports, 10.1016/j.celrep.2022.110467	Homo sapiens	Brain	10x
Zhang, 2022, cell reports, 10.1016/j.celrep.2022.110467	Homo sapiens	Brain	10x
Zhang, 2022, cell reports, 10.1016/j.celrep.2022.110467	Homo sapiens	Brain	10x
Zhang, 2021, Cell, 10.1016/j.cell.2021.10.024	Homo sapiens	Ovary	Combinatorial barcoding
Zhang, 2022, cell reports, 10.1016/j.celrep.2022.110467	Homo sapiens	Brain	10x
Hocker, 2021, Science advances, 10.1126/sciadv.abf1444	Homo sapiens	Heart	10x
Zhang, 2022, cell reports, 10.1016/j.celrep.2022.110467	Homo sapiens	Brain	10x
