# Supplementary material for: hECA v2.0: an AI-ready ensemble cell atlas of single-cell RNA and ATAC sequencing data
Source: Sci Data. 2025 Dec 15;13:110. doi: 10.1038/s41597-025-06426-2 (PMC12852668; doi:10.1038/s41597-025-06426-2)
Supplement: Supplementary file 4 — Table S3 [file 41597_2025_6426_MOESM4_ESM.xlsx]

## Sheet: rds_parameters_summary2
Table S3. Key parameters used in quality control and data processing for scRNA-seq data
dataset_name	nFeatures_RNA	percent.mt.threshold	nhvgs	nPC	resolution
Kidney_Kidney_Tang2021	200~4000	85	2000	10	0.4
Adipose_Wang_2021	200~6000	75	2000	30	0.1
Skin_Gur_2022	200~2500	60	2000	30	0.2
Spleen_Dominguez	500~7000	60	2000	20	0.6
Kidney_Kidney_Lake2021_LDPRE	400~5000	55.5	2000	10	0.4
Kidney_Kidney_Lake2021_LDS	400~5000	50	2000	30	0.4
Skin_Skin_Theocharidis2022_H10	200~7500	50	2000	20	0.4
Skin_Xu_2021	200~5000	50	2000	30	0.2
Testis_Nie_2022	200~7500	50	2000	30	0.3
Testis_Sohni_2019_infant	200~4000	50	2000	30	NA
Trachea_Goldfarbmuren2020_T165_Normal	200~6000	50	2000	20	1
Uterus_Garcia_2021_E1	600~5000	50	2000	30	0.2
Decidua_Vento-Tormo	200~6000	40	2000	20	0.6
Kidney_Young_2018	100~7500	33.5	2000	30	NA
Heart_Heart_He2020	200~3500	30	2000	30	1
Heart_Rao_2021	200~3500	30	2000	30	1
Kidney_Kidney_Malone_day11	200~2500	30	2000	30	0.6
Kidney_Kidney_Malone_day232	200~2500	30	2000	30	0.6
Kidney_Kidney_Malone_day2342	200~2500	30	2000	30	0.6
Kidney_Kidney_Malone_day28	200~2500	30	2000	30	1
Kidney_Kidney_Malone_day5	200~2500	30	2000	30	1
Bone.marrow_Bone.marrow_Ainciburu2021_GSM5460413_elderly3	200~6000	25	2000	30	0.6
Bone.marrow_Bone.marrow_Ainciburu2021_young5	200~6000	25	2000	30	0.6
Eye_Collin_2021_adult	200~5000	25	2000	30	0.1
Gut_Suo_2022	500~4000	25	2000	20	0.6
He_Genome_Biol_2020	400~2000	25	2000	10	1
Kidney_Suo_2022	500~6000	25	2000	20	0.8
Liver_Suo_2022	400~6000	25	2000	20	0.6
Oral_cavity_Pagella_2021_pulp4_5	200~3000	25	2000	20	0.7
Pancreas_Lee_2021	200~6000	25	2000	30	0.4
Prostate_Joseph_2021_P	200~5000	25	2000	30	0.4
Prostate_Joseph_2021_T_D35	200~4000	25	2000	30	0.4
Prostates_Prostates_Henry2018	200~4000	25	2000	35	0.6
Rectum_Rectum_He2020	400~4000	25	2000	30	0.4
Roy_Cell_reports_2021	200~5000	25	2000	20	0.4
Skin_Dunlap2022_NHS3	200~5000	25	2000	20	0.4
Skin_Gao_2021	400~5000	25	2000	30	0.6
Skin_Kim_2020	400~5000	25	2000	30	1
Testis_Sohni_2019_adult	500~5000	25	2000	20	0.6
Thymus_Campionoti_2020_1	200~6000	25	2000	20	0.6
Thymus_Campionoti_2020_2	200~6000	25	2000	20	0.6
Thymus_Campionoti_2020_3	200~4000	25	2000	20	0.6
Trachea_Goldfarbmuren2020_T153_Normal	200~7500	25	2000	20	1
Trachea_Goldfarbmuren2020_T164_Normal	200~9000	25	2000	20	1
Trachea_Goldfarbmuren2020_T166_Normal	200~6000	25	2000	20	1
Uterus_Garcia_2021_E3	400~7500	25	2000	30	0.2
Muscle_Muscle_De2020	200~3000	22	2000	20	0.8
GSE159929_Skin_He_2020	400~3000	20	2000	30	0.3
Mesenteric_Lymph_Node_Suo_2022	400~4000	20	2000	20	0.6
Pellin_Nature_communications_2019_CMP	300~2000	20	2000	10	0.8
Pellin_Nature_communications_2019_GMP	400~2500	20	2000	10	0.8
Qiu_Aging_Albany_NY_2021	200~2500	20	2000	20	0.4
Skin_Alkon2022_NHS2	200~1500	20	2000	20	0.6
Skin_Alkon2022_NHS3	200~3000	20	2000	20	0.4
Skin_Skin_Theocharidis2022_merge_exceptH2_H10	200~5000	20	2000	30	0.4
Skin_Sun_2019	200~5000	20	2000	50	1
Skin_Suo_2022	400~6000	20	2000	20	0.6
Spinal_Cord_Zhang_2021_GW12	200~4000	20	2000	30	0.2
Spinal_Cord_Zhang_2021_GW15	200~4500	20	2000	30	0.2
Spinal_Cord_Zhang_2021_GW16_17	200~5000	20	2000	30	0.2
Spinal_Cord_Zhang_2021_GW19	200~5000	20	2000	30	0.2
Spleen_Suo_2022	400~6000	20	2000	20	0.6
Thymus_Dominguez	600~3000	20	2000	10	0.6
Thymus_Suo_2022	400~6000	20	2000	20	0.6
Trachea_Goldfarbmuren2020_T137_Normal	1000~6000	20	2000	10	1
Trachea_Goldfarbmuren2020_T89_Normal	1600~6000	20	2000	10	1
Oral_cavity_Pagella_2021_perio	200~4000	20	2000	20	0.2
Spinal_Cord_Zhang_2021_GW10	200~4000	18	2000	30	0.2
Thymus_Bautista_2021_25y	200~4000	18	2000	30	0.2
Uterus_Garcia_2021_A13	900~4000	18	2000	30	0.2
Eye_Collin_2021_17_18Y	400~3500	17	2000	30	0.1
Spinal_Cord_Zhang_2021_GW13	200~4000	17	2000	30	0.2
Eye_Collin_2021_21Y	400~5000	16.5	2000	30	0.1
Eye_Collin_2021_12Y	400~5000	16	2000	30	0.1
Eye_Collin_2021_13_14Y	400~6000	16	2000	30	0.1
Adipose_Emont_2022	200~4000	15	2000	30	0.2
Esophagus_He_2020	400~3000	15	2000	30	0.2
Liver_Liver_He2020	400~3000	15	2000	30	0.6
Oral_cavity_Pagella_2021_pulp1	200~3000	15	2000	20	0.8
Pancreas_Yang_2022_20	200~6000	15	2000	30	0.4
Skin_Reynolds_2021	300~4000	15	2000	20	0.4
Skin_Skin_Theocharidis2022_H2	200~5000	15	2000	20	0.4
Small_Intestine_Quake_2021	200~6000	15	2000	30	NA
Spinal_Cord_Rayon_2021	300~6000	15	2000	30	0.4
Uterus_Garcia_2021_E2	1200~6000	15	2000	30	0.2
Muscle_Muscle_He2020	500~2000	12	2000	20	1
Prostate_Joseph_2021_T_D17	200~4000	12	2000	30	0.4
Spleen_Madissoon_2020	200~4500	12	2000	30	NA
Uterine_Tube_Ulrich_2022	400~6000	12	2000	30	0.2
adipose_adipose_Vijay2020	200~1000	10	2000	10	0.8
Bladder_He2020	400~2000	10	2000	10	1
Blood_He_2020	500~2000	10	2000	10	1
Bone.marrow_Bone.marrow_Ainciburu2021_GSM5460406_young1	300~4000	10	2000	30	0.8
Bone.marrow_Bone.marrow_Ainciburu2021_GSM5460407_young2	400~3000	10	2000	30	0.8
Bone.marrow_Bone.marrow_Ainciburu2021_GSM5460411_elderly1	600~4000	10	2000	30	0.8
Bone.marrow_Bone.marrow_Ainciburu2021_GSM5460412_elderly2	500~4000	10	2000	20	0.8
Bone.marrow_Bone.marrow_Wu2020_N01	200~1000	10	2000	10	0.6
Common.bile.duct_He2020	400~4000	10	2000	10	1
Eye_Collin_2021_16Y	400~5000	10	2000	30	0.1
Kidney_Kidney_Tran2019_17	200~5000	10	2000	30	0.4
Lymph_Node_He_2020	400~1500	10	2000	30	0.8
Marrow_Marrow_He2020	400~2500	10	2000	30	0.6
Miller2020	1400~5000	10	2000	20	0.6
Pancreas_Yang_2022_15_18_19	200~4000	10	2000	30	0.4
Prostate_Joseph_2021_T_D27	200~3000	10	2000	30	0.4
Skin_Popescu_2019	200~6000	10	2000	30	0.2
Skin_Quake_2021	200~5000	10	2000	30	NA
Skin_Skin_Sole_Boldo2020	200~4000	10	2000	20	0.4
Spinal_Cord_Zhang_2021_GW20C_20T01_20C02	200~4000	10	2000	30	0.2
Spleen_He2020	400~1500	10	2000	10	1
Thymus_Thymus_Cordero2021_3	200~4000	10	2000	20	1
Thymus_Thymus_Cordero2021_4	200~4000	10	2000	20	1
Thymus_Thymus_Cordero2021_5	400~4000	10	2000	20	1
Thymus_Thymus_Cordero2021_6	200~6000	10	2000	20	1
Thymus_Thymus_Lavaert_2020_5	1300~5000	10	2000	20	0.6
Trachea_Goldfarbmuren2020_T126_Normal	1300~5000	10	2000	10	1
Trachea_He_2020	400~3000	10	2000	10	1
Uterus_Garcia_2021_A30	400~2500	10	2000	30	0.2
Bone.marrow_Bone.marrow_Ainciburu2021_GSM5460407_young4	200~4000	10	2000	30	0.8
Spinal_Cord_Zhang_2021_GW24_25	200~4000	9	2000	30	0.2
Spinal_Cord_Zhang_2021_GW8C_L	200~3000	9	2000	30	0.2
Bone_marrow_Bone_marrow_Hua2019_GSM3901485_BM1	600~4000	8	2000	30	0.8
Bone_marrow_Bone_marrow_Hua2019_GSM3901486_BM2	300~3000	8	2000	20	0.6
Bone_marrow_Bone_marrow_Hua2019_GSM3901492_C1	900~5000	8	2000	20	0.6
Bone.marrow_Bone.marrow_Wu2020_N02	200~1000	8	2000	10	0.8
Mammary_Quake_2021	200~6000	8	2000	25	NA
Spinal_Cord_Zhang_2021_GW20L_20T_02	200~4000	8	2000	30	0.2
Spinal_Cord_Zhang_2021_GW22	200~4000	8	2000	30	0.2
Thymus_Bautista_2021_19-23y	200~4000	8	2000	30	0.2
Thymus_Thymus_Lavaert_2020_4	1100~5000	8	2000	20	0.6
Retina_voigt_2019	100~2500	7.5	2000	30	0.1
Bone_marrow_Bone_marrow_Hua2019_GSM3901488_BM4	400~3000	7	2000	20	0.6
ChitiashviliT_2020_9week	200~5000	7	2000	15	0.4
Pancreas_Fang_2019	200~2000	7	2000	10	0.4
Spinal_Cord_Zhang_2021_GW11_C	200~4000	7	2000	30	0.2
Thymus_Thymus_Lavaert_2020_2	800~3500	7	2000	10	0.6
Bone_marrow_Bone_marrow_Hua2019_GSM3901487_BM3	400~3000	6	2000	30	0.6
Muscle_Quake_2021	200~6000	6	2000	30	NA
Spinal_Cord_Zhang_2021_GW8_S	200~3000	6	2000	30	0.2
Thymus_Quake_2021	200~6000	6	2000	30	NA
Airway_Miller_2020	1400~5000	5	2000	20	0.8
Bladder_Quake_2021	200~7500	5	2000	30	NA
Bone.marrow_Bone.marrow_Ainciburu2021_GSM5460407_young3	200~4000	5	2000	30	0.8
ChitiashviliT_2020_7week	900~5000	5	2000	20	0.4
Kidney_Kidney_Lindstrom2018	300~3000	5	2000	40	1
Kidney_Kidney_Ransick2020_0h	200~6000	5	2000	20	0.6
Kidney_Kidney_Ransick2020_20h	200~6000	5	2000	30	0.6
Kidney_Kidney_Tran2019_15	200~2500	5	2000	30	0.4
Kidney_Quake_2021	200~6000	5	2000	20	NA
Merrick_Science	200~2000	5	2000	10	0.4
Muscle_Van_2019	300~3000	5	2000	10	1
Pancreas_Quake_2021	200~7500	5	2000	30	NA
Prostate_Quake_2021	200~7500	5	2000	30	NA
Retina_voigt_2021_Fovea	300~4000	5	2000	20	0.6
Skin_Alkon2022_NHS1	200~1500	5	2000	20	0.4
Thymus_Thymus_Lavaert_2020_1	800~3500	5	2000	10	0.6
Thymus_Thymus_Lavaert_2020_3	1200~5000	5	2000	10	0.6
Thymus_Thymus_Lavaert_2020_6	700~4000	5	2000	20	0.6
Thymus_Thymus_Lavaert_2020_7	600~4000	5	2000	20	0.6
Tongue_Quake_2021	200~7500	5	2000	30	NA
Trachea_Quake_2021	200~7500	5	2000	30	NA
Uterus_Quake_2021	300~7500	5	2000	30	NA
Aorta_Aorta_Crosse2022	200~3000	4	2000	20	0.5
Blood_Bunis_2021	700~1500	4	2000	20	0.6
Bone_marrow_Crinier_2021_0-5	200~2000	4	2000	20	0.6
Skin_Wang_2021	200~4000	4	2000	20	0.4
Spinal_Cord_Zhang_2021_GW9	200~3000	4	2000	30	0.2
Spleen_Bunis_2021_hpsc	700~4000	4	2000	20	0.6
Spleen_Bunis_2021_Tcell	700~2000	4	2000	20	0.6
Thymus_Thymus_Cordero2021_1	300~4000	4	2000	10	1
Thymus_Thymus_Cordero2021_2	300~4000	4	2000	10	1
Ureter_Ting_2021_ureter10	200~6000	4	2000	30	0.1
Adrenal_Adrenal_Dong2020_F106	200~3000	3	2000	10	0.2
Adrenal_Adrenal_Dong2020_F107	200~4000	3	2000	20	0.2
Muscle_Xi_2020_Adt_Yr32_42	200~1000	3	2000	20	0.5
Retina_voigt_2021_Perifovea	300~4000	3	2000	20	0.3
Ureter_Ting_2021_ureter3	1500~6000	3	2000	30	0.4
Pancreas_Cao_2020	200~2000	2.5	2000	40	NA
Adrenal_Adrenal_Dong2020_F7	300~5000	2	2000	20	0.2
Adrenal_Cao_2020_F	200~2000	2	2000	30	NA
Adrenal_Cao_2020_M	200~2000	2	2000	30	NA
Blood_Quake_2021	200~6000	2	2000	20	NA
Deprez_2020_Bronchi	300~3000	2	2000	10	0.8
Deprez_2020	300~4000	2	2000	20	0.8
Pancreas_Baron_2016	700~3000	2	2000	20	0.4
Salivary_Gland_Quake_2021	200~9000	2	2000	20	NA
Spleen_Cao_2020	200~1500	2	2000	30	NA
Spleen_Quake_2021	200~7000	2	2000	20	NA
Stomach_Cao_2020	200~1000	2	2000	30	NA
Trachea_Deprez_2020	300~3000	2	2000	20	0.8
Spinal_cord_Andersen_2021_1	800~10000	1.5	2000	30	0.6
Spinal_Cord_Zhang_2021_GW11_LT	300~3000	1.5	2000	30	0.2
Spinal_Cord_Zhang_2021_GW7	300~2500	1.5	2000	30	0.2
Spleen_Zhao_2020	200~5000	1.5	2000	20	0.6
Adrenal_Adrenal_Dong2020_F2	300~4000	1	2000	20	0.2
GSE147424_Skin_He_2020	200~3000	1	2000	20	0.6
Lymph_Node_Quake_2021	200~6000	1	2000	30	NA
Muscle_Xi_2020_emb_wk5_6	800~3000	1	2000	20	0.5
Muscle_Xi_2020_emb_wk6_7	500~3000	1	2000	30	0.5
Testis_Zhao_2020	200~5000	0.8	2000	30	0.4
Spinal_cord_Andersen_2021_2	900~5000	0.6	2000	30	0.4
Spleen_Brown_2019	200~3000	0.5	2000	30	0.1
Thymus_Zeng_2019_w9	600~5000	0.5	2000	20	1
Thymus_Zeng_2019_w10	800~5000	0.4	2000	20	1
Thymus_Zeng_2019_w8	600~5000	0.4	2000	20	1
