# Supplementary material for: hECA v2.0: an AI-ready ensemble cell atlas of single-cell RNA and ATAC sequencing data
Source: Sci Data. 2025 Dec 15;13:110. doi: 10.1038/s41597-025-06426-2 (PMC12852668; doi:10.1038/s41597-025-06426-2)
Supplement: Supplementary file 5 — Table S4 [file 41597_2025_6426_MOESM5_ESM.xlsx]

## Sheet: Supplementary Table 6
Table S4. Key parameters used in quality control and data processing for scATAC-seq data
filename	min_features	max_features	min_cells	n_pcs	nb_feature_selected
adipose_Zhang2021	500	10000	4	40	50000
adrenalGland_Domcke2020	500	100000	4	40	50000
adrenalGland_Zhang2021	1000	10000	4	40	50000
blood_Satpathy2019	500	30000	5	40	30000
BM_Buenrostro2018	2000	25000	5	40	30000
boneMarrow_Ranzoni2021	1500	28000	10	40	40000
brain_Morabito2021	300	10000	20	50	30000
brain_Sakaue2022	500	20000	4	40	50000
brain_Trevino2021	2000	40000	40	40	30000
brain_Zhang2021	600	10000	1	40	30000
brain_Zhang2022	500	30000	5	50	50000
brain_Zhang2022	200	25000	3	40	30000
cerebellum_Domcke2020	400	10000	3	40	30000
cerebrum_Domcke2020	500	25000	15	40	30000
colon_Zhang2021	500	25000	3	40	30000
eye_Domcke2020	600	100000	15	40	30000
heart_Domcke2020	50	55000	2	40	50000
heart_Hocker2021	50	20000	2	40	50000
heart_Zhang2021	50	20000	2	40	50000
intestine_Domcke2020	50	20000	2	40	50000
intestine_Zhang2021	50	20000	2	40	50000
kidney_Domcke2020	400	50000	15	40	50000
kidney_Muto2021	1000	25000	3	30	50000
kidney_Muto2021_donor2	500	18000	3	30	50000
kidney_Muto2021_donor3	2000	18000	3	30	50000
kidney_Muto2021_donor4	500	18000	3	30	50000
kidney_Muto2021_donor5	500	18000	3	30	50000
kidney_Wang2022	1500	28000	10	40	40000
liver_ Ranzoni2021	5000	50000	3	40	30000
Liver_Domcke2020	2000	25000	5	40	30000
liver_Ranzoni2021	1500	28000	10	40	40000
Liver_Zhang2021	500	3500	5	40	100000
lung_Domcke2020	500	50000	5	50	50000
lung_Wang2020	500	20000	5	50	50000
lung_Zhang2021	500	25000	5	50	30000
muscle_Domcke2020	400	10000	3	40	50000
muscle_Zhang2021	400	10000	3	40	50000
oes_zhang2021	2000	20000	5	40	200000
ovary_Zhang2021	500	6000	5	50	50000
pancreas_Domcke2020	200	25000	3	40	30000
pancreas_Zhang2021	500	25000	3	40	30000
peripheral nerve system_Zhang2021	600	8000	4	50	30000
placenta_Domcke2020	500	50000	5	50	50000
skin_Zhang2021	500	6000	3	30	50000
spleen_Domcke2020	300	25000	1	40	50000
thymus_Domcke2020	500	25000	3	40	50000
thymus_Zhang2021	500	25000	3	40	50000
thyroid_Zhang2021	500	12000	5	50	50000
uterus_Zhang2021	500	6000	3	30	50000
vessel_Zhang2021	50	55000	2	40	50000
