# Supplementary material for: hECA v2.0: an AI-ready ensemble cell atlas of single-cell RNA and ATAC sequencing data
Source: Sci Data. 2025 Dec 15;13:110. doi: 10.1038/s41597-025-06426-2 (PMC12852668; doi:10.1038/s41597-025-06426-2)
Supplement: Supplementary file 6 — Table S5 [file 41597_2025_6426_MOESM6_ESM.xlsx]

## Sheet: RNA donor gender
donor_gender	total
F	4396674
M	4389140
Unclassified	2045210

## Sheet: RNA donor age
donor_age	total
Unclassified	2115238
0yr	264835
12w	254348
15w	210304
50yr	187670
E110	178527
28yr	175080
19w	174738
18w	170866
60-65yr	169839
23yr	152625
65-70yr	151987
31yr	146257
45-50yr	145524
66yr	143173
14w	137825
24yr	123686
42yr	122811
27yr	122324
47yr	120644
63yr	111083
52yr	110118
46yr	108386
50-55yr	107538
59yr	106960
7w	103097
29yr	102348
32yr	99564
20w	98246
25yr	95027
11w	93984
16w	92833
36yr	92524
13w	91572
70-75yr	91119
58yr	84114
30yr	83486
55-60yr	82834
E117	82626
8w	81279
51yr	80508
39yr	75722
11yr	74002
E122	70865
54yr	70127
10w	67193
E94	67125
9w	66631
E89	66598
75yr	64110
17w	63831
61yr	63413
74yr	61899
60yr	61157
66-70yr	59227
55yr	57783
22w	57734
72yr	57091
56-60yr	56825
53yr	56687
40-45yr	55280
49yr	55022
57yr	54093
E113	53947
65yr	53223
64yr	52649
21yr	51206
45yr	50526
62yr	49415
35yr	48770
40yr	48143
20-25yr	47896
6-12w	46366
41yr	45590
GW11	42762
E120	42703
73yr	41006
GW12	40928
30-60yr	40310
44yr	39451
37yr	38816
79yr	38068
GW13	34870
11.1w	34177
71yr	33591
43yr	32975
24w	32037
25w	31949
56yr	30242
67yr	29417
68yr	28969
GW26	28061
69yr	27060
48yr	25857
26yr	25728
E102	25377
20yr	24935
E115	24245
61-70yr	23740
9.9w	23607
3yr	23533
25-30yr	21940
71-75yr	21787
E93	21033
38yr	20580
33yr	20072
18-30yr	19667
23w	17449
4yr	16523
8yr	16095
18-35yr	15727
9.2w	14716
17yr	14571
23-53yr	14043
70yr	13711
60-64yr	13653
41-50yr	12834
50-54yr	12778
18-23w	12564
10yr	12296
E90	12238
3yr9mo3d	12236
34yr	12039
8.4w	11785
70-74yr	11615
77yr	11601
76yr	11488
7.4w	11026
12yr	10498
20-21w	9597
4mo	9474
19yr	9238
P4	8992
P7	8802
E125	8547
E80	8332
10.2w	8227
5w	8067
E62	8041
2yr	7913
51-55yr	7812
6.1w	7752
61-65yr	7700
6.7w	7570
7.9w	7507
17-18w	7483
11.5w	7434
22yr	6513
81yr	6396
GW7	6344
31w	6311
6mo	6306
E18	6193
E22	6119
E64	5950
P2	5857
E15	5847
6.9w	5664
5-25w	5607
82yr	5346
6-10w	5226
9yr7mo6d	5158
5yr	4995
78yr	4955
6w	4799
E69	4429
E105	4402
E59	4254
6yr	4084
E58	4083
90yr	4029
E81	4003
E11	4001
E126	4000
18yr	3823
GW6.5-7W	3717
E9	3411
E20	3391
E66	3391
E61	3239
2-24mo	3166
21w	3102
16yr	2744
9yr	2560
89yr	2346
GW5	2282
80yr	2200
E6.86	2017
E96	2006
6.5w	1826
18.9w	1819
E5	1749
E67	1465
GW10	1424
86yr	1391
E147	1237
88yr	995
78.7yr	957
86.5yr	883
94yr	842
85.9yr	820
85.8yr	818
GW16	780
91.2yr	722
96.5yr	710
95.2yr	596
GW23	317
GW19	120
GW9	88
GW8	23
15yr	16

## Sheet: RNA donor ethnicity
ethnicity	total
Unclassified	9365486
Caucasian	113856
Asian	307358
White	961059
Black	54890
Latino	11505
Ascian Filipino	16870

## Sheet: RNA seq tech
seq_tech	total
10X	5949375
10X 3' v2	2017551
10X 3' v3	881765
sci-RNA-seq3 (snRNA-seq)	372705
Microwell-seq	356248
10X (scRNA-seq)	270190
10X Multiome v1	211060
10X 5' v1	166637
sci-RNA-seq3	156020
Drop-seq	112326
10X (snRNA-seq)	100478
10X Genomics	72010
Smart-seq2	38687
snRNA-seq	33749
snDrop-seq	31165
inDrops	30291
inDrop	10692
mCEL-Seq2	9466
Smart-seq	7443
Seq-Well	3166

## Sheet: RNA organ
organ	total
Heart	1933545
Lung	1329943
Blood	1146205
Spinal cord	961284
Bone marrow	641619
Skin	562771
Liver	496787
Intestine	465681
Adrenal gland	433157
Spleen	424260
Kidney	252502
Thymus	246294
Brain	214057
Prostate	170652
Eye	159337
Bronchi	144812
Testis	131924
Adipose	129919
Pancreas	121161
Lymph node	117047
Uterus	111954
Muscle	110873
Oesophagus	96397
Trachea	72352
Uterine tube	65202
Ureter	43061
Bladder	35162
Stomach	32952
Oral cavity	30667
Salivary gland	26959
Pleura	19695
Nose	17868
Gallbladder	17045
Ovary	15307
Vessel	11934
Breast	11227
Placenta	9845
Thyroid	8805
Femur	5834
Rib	4928

## Sheet: RNA celltype
cell_type	total
Fibroblast	768035
Naive CD4 T cell	508887
Cardiomyocyte cell	455931
Monocyte	432221
Unclassified	392942
Macrophage	388995
Epithelial cell	372235
NK cell	364666
T cell	289107
CD8 T cell	262986
Neuron	259374
Mesenchymal cell	226152
Astrocyte	224461
Pericyte	224351
Endothelial cell	222221
CD4 T cell	199159
Naive B cell	184874
Myeloid cell	183819
Ventricle cardiomyocyte cell	180750
Neural progenitor cell	180724
Type II alveolar cell	164674
Oligodendrocyte	159970
Naive CD8 T cell	156675
B cell	150544
Vascular endothelial cell	149027
Smooth muscle cell	139694
Basal cell	129567
Secretory cell	109305
Capillary endothelial cell	104174
Excitatory neuron	99732
Plasmacytoid dendritic cell	99276
Memory B cell	96632
Hepatocyte	91857
Microglia	87626
Vein endothelial cell	86257
Myofibroblast	79568
Stromal cell	76449
Conventional dendritic cell	71697
Ciliated cell	68329
Neutrophilic granulocyte	67089
Keratinocyte	65155
Erythrocyte	60144
Epithelial progenitor cell	57579
Adipocyte stem cell	57187
Haematopoietic stem cell	56866
Atrial cardiomyocyte cell	56210
Oligodendrocyte precursor cell	51876
Lymphoid cell	50972
Plasma B cell	46828
Keratocyte	46330
Haematopoietic stem and progenitor cell	44385
NKT cell	43418
Steroidogenic cortical cell	43125
Proximal convoluted tubule	41489
CD4 Treg	40501
Alveolar fibroblast	39835
Memory CD4 T cell	37306
Artery endothelial cell	36148
Endocardial cell	35478
Vascular leptomeningeal cell	30823
Lymphatic endothelial cell	30730
Inhibitory neuron	29744
Loop of henle	29694
Memory CD8 T cell	29646
Acinar cell	29335
Vascular smooth muscle cell	29303
Rod	28363
Erythroid progenitor cell	27174
Activated fibroblast	26839
Secretory epithelial cell	26717
Chromaffin cell	26677
Type I alveolar cell	25746
Leydig cell	25280
Tissue-resident macrophage	24114
Spermatid	23941
Enterocyte	23324
Granulocyte-monocyte progenitor (GMP)	22126
Adipocyte	21899
Committed preadipocyte	21414
ILC	21123
NK T cell	20772
Sertoli cell	20551
Ependymal cell	20546
Conventional dendritic cell 2	20296
Mesothelial cell	20239
Kupffer cell	19832
Helper T cell	19751
Muller cell	19128
Mast cell	17518
Endocrine cell	16932
Dendritic cell	16153
Granulocyte	14960
Vascular epithelial cell	14737
Sinusoidal endothelial cell	13284
Urothelial cell	12971
Ductal cell	12711
Progenitor cell	12607
Myoid cell	12509
Distal convoluted tubule	12295
Basal decidual cell	11964
Principle cell	11753
Adipocyte progenitor cell	11728
Bipolar cell	11653
Pre-B cell	11343
Serous gland cell	11190
Luminal cell	11088
Bronchial smooth muscle cell	11083
Cytotoxic T cell	11072
Interstitial cell	10958
Intercalated cell	10643
Spermatogonia	10575
Pro-B cell	10188
Goblet cell	10164
Retinal ganglion cell	9957
Proliferating cell	9311
Follicular epithelial cell	9246
Megakaryocyte	9231
Cholangiocyte	8940
Primary spermatocyte	8647
Neuroglial cell	8310
CD8 Trm	8180
Monocyte-derived macrophage	8118
Skeletal muscle cell	7914
Muscle progenitor cell	7829
Megakaryocyte-erythrocyte progenitor (MEP)	7627
Lymphocyte	7587
Sympathetic neuron	7285
Neutrophilic myelocyte	7023
Capsular cell	7017
Enterocyte progenitor	6899
Plasmablast	6864
Spermatogonial stem cell	6766
Mesodermal killer cell	6627
Muscle satellite cell	5951
Enteric glial cell	5913
Schwann cell	5539
Umbrella cell	5454
Mast Cell	5378
OFF-BC	5299
Conventional dendritic cell 1	5268
SMG basal	4961
Hepatic stellate cell	4753
Common lymphoid progenitor (CLP)	4713
Chief cell	4369
Podocyte	4363
Melanocyte	4321
Chondrocyte	4272
Treg cell	4125
Langerhans cell	3859
CD4 Tem	3848
Monocyte derived dendritic cell	3787
MAIT cell	3711
Cytotoxic CD8 T cell	3336
Beta cell	3240
CD8 Tem	3151
ON-BC	3113
Pre conventional dendritic cell	2967
Medullary thymic epithelial cell	2910
Alpha cell	2859
Double positive T cell	2789
Naive T cell	2704
Effector T cell	2695
CD8 T te cell	2685
CD8 T trans cell	2671
Uterine perivascular cell	2633
ILC3	2554
Exocrine cell	2554
Granule cell	2549
Satellite cell	2443
Midplate (MP) cell	2437
Activated CD4 T cell	2414
Orthochromatophilic erythroblast	2404
Pit cell	2374
Macrophage dendritic cell progenitor	2355
Collecting duct	2343
Multipotent hematopoietic progenitor	2257
Tendon cell	2226
Ionocyte cell	2176
Fundic gland	2172
PV inhibitory neuron	2138
Cone	2046
Spermatogenic cell	2014
Neuroendocrine cell	2006
Erythroid-like cell	1947
Proliferating macrophage	1861
Germ cell	1763
Perineural epithelial cell	1678
Proximal convoluted tubule progenitor	1631
CD8 Treg	1615
Plasma cell	1573
Amacrine cell	1546
Horizontal cell	1541
Common myeloid progenitor (CMP)	1531
Loop of henle progenitor	1522
Megakaryocytic progenitor cell	1520
pDC	1455
Effector CD8 T cell	1428
Cortical thymic epithelial cell	1416
Basophilic granulocyte	1409
Floor plate (FP) cell	1395
Mesothelium	1380
Trophoblast cell	1176
Epithelial stem cell	1149
Purkinje cell	1033
VIP inhibitory neuron	1029
Activated T cell	1003
Tuft cell	926
Multipotent progenitor (MPP)	903
Roof plate (RP) cell	892
Ureteric bud cell	852
Pancreatic stellate cell (PSC)	747
Delta cell	718
Eosinophilic granulocyte	713
Inflammatory cell	712
Microvascular endothelial cell	703
Muscle cell	680
Adventitial fibroblast	676
Paneth cell	674
Oocyte (Ootid/Ovum)	662
Fast skeletal muscle cell	645
Mesenchymal stromal cell	613
Schwann cell precursors (SCPs)	579
CD4 Trm	575
Juxtaglomerular cell	556
Ureteric epithelial cell	554
Sweat gland cell	460
SMG secretory	456
FOXN4+ cell	421
Autonomic nervous system	415
Enteric nerval cell	347
Vascular cell	316
Transitional epithelial cell	285
CD4 T helper	274
Motor neuron	262
TEC Ionocyte like	256
Gamma cell	247
Sinoatrial node P cell	245
Osteoclast	232
Double negative T cell	229
Immature B cell	229
Differentiating spermatogonia	224
Mesangial cell	218
Monocyte-dendritic progenitor (MDP)	216
Mesenchymal Progenitors	192
Myoepithelial cell	190
Atrioventricular node P cell	155
Osteoblast	147
Mig.cDC	143
Ionocyte	140
Differentiated spermatogonia	118
Parietal cell	112
Absorptive cell	107
D cell (X/A cell)	97
Tubule cell	92
Deuterosomal	91
Regulatory CD4 T cell	76
Pancreatic polypeptide cell (PP cell)	71
ILC2	66
Fasciculata cell	51
Enteroendocrine cell	49
Brush cell	46
Atrioventricular node bundle cell	38
Alveolar macrophage	38
Superficial cell	36
Early T-cell precursor	33
Precursor cell	32
Renal tubular epithelial cell	22
gdT	21
Positive T cell	1

## Sheet: RNA organ-celltype
cell_type	Adipose	Adrenal gland	Bladder	Blood	Bone marrow	Brain	Breast	Bronchi	Eye	Femur	Gallbladder	Heart	Intestine	Kidney	Liver	Lung	Lymph node	Muscle	Nose	Oesophagus	Oral cavity	Ovary	Pancreas	Placenta	Pleura	Prostate	Rib	Salivary gland	Skin	Spinal cord	Spleen	Stomach	Testis	Thymus	Thyroid	Trachea	Ureter	Uterine tube	Uterus	Vessel
Absorptive cell	0	0	0	0	0	0	0	0	0	0	0	0	107	0	0	0	0	0	0	0	0	0	0	0	0	0	0	0	0	0	0	0	0	0	0	0	0	0	0	0
Acinar cell	0	0	0	0	0	0	0	0	0	0	0	0	0	0	0	0	0	0	0	0	0	0	29335	0	0	0	0	0	0	0	0	0	0	0	0	0	0	0	0	0
Activated CD4 T cell	0	0	0	0	0	0	0	0	0	0	0	2414	0	0	0	0	0	0	0	0	0	0	0	0	0	0	0	0	0	0	0	0	0	0	0	0	0	0	0	0
Activated T cell	1003	0	0	0	0	0	0	0	0	0	0	0	0	0	0	0	0	0	0	0	0	0	0	0	0	0	0	0	0	0	0	0	0	0	0	0	0	0	0	0
Activated fibroblast	0	0	0	0	0	0	0	0	0	0	0	26839	0	0	0	0	0	0	0	0	0	0	0	0	0	0	0	0	0	0	0	0	0	0	0	0	0	0	0	0
Adipocyte	524	0	0	0	0	0	0	0	0	0	0	20217	0	0	0	0	0	1158	0	0	0	0	0	0	0	0	0	0	0	0	0	0	0	0	0	0	0	0	0	0
Adipocyte progenitor cell	11728	0	0	0	0	0	0	0	0	0	0	0	0	0	0	0	0	0	0	0	0	0	0	0	0	0	0	0	0	0	0	0	0	0	0	0	0	0	0	0
Adipocyte stem cell	57187	0	0	0	0	0	0	0	0	0	0	0	0	0	0	0	0	0	0	0	0	0	0	0	0	0	0	0	0	0	0	0	0	0	0	0	0	0	0	0
Adventitial fibroblast	0	0	0	0	0	0	0	227	0	0	0	0	0	0	0	449	0	0	0	0	0	0	0	0	0	0	0	0	0	0	0	0	0	0	0	0	0	0	0	0
Alpha cell	0	0	0	0	0	0	0	0	0	0	0	0	0	0	0	0	0	0	0	0	0	0	2859	0	0	0	0	0	0	0	0	0	0	0	0	0	0	0	0	0
Alveolar fibroblast	0	0	0	0	0	0	0	3888	0	0	0	0	0	0	0	35947	0	0	0	0	0	0	0	0	0	0	0	0	0	0	0	0	0	0	0	0	0	0	0	0
Alveolar macrophage	0	0	0	0	0	0	0	0	0	0	0	0	0	0	0	0	0	0	0	0	0	0	0	0	0	0	0	0	0	0	38	0	0	0	0	0	0	0	0	0
Amacrine cell	0	0	0	0	0	0	0	0	1546	0	0	0	0	0	0	0	0	0	0	0	0	0	0	0	0	0	0	0	0	0	0	0	0	0	0	0	0	0	0	0
Artery endothelial cell	0	0	0	0	0	0	0	174	0	0	0	30913	0	0	0	5061	0	0	0	0	0	0	0	0	0	0	0	0	0	0	0	0	0	0	0	0	0	0	0	0
Astrocyte	0	0	0	0	0	18789	0	0	406	0	0	0	0	0	0	0	0	0	0	0	0	0	0	0	0	0	0	0	0	205266	0	0	0	0	0	0	0	0	0	0
Atrial cardiomyocyte cell	0	0	0	0	0	0	0	0	0	0	0	56210	0	0	0	0	0	0	0	0	0	0	0	0	0	0	0	0	0	0	0	0	0	0	0	0	0	0	0	0
Atrioventricular node P cell	0	0	0	0	0	0	0	0	0	0	0	155	0	0	0	0	0	0	0	0	0	0	0	0	0	0	0	0	0	0	0	0	0	0	0	0	0	0	0	0
Atrioventricular node bundle cell	0	0	0	0	0	0	0	0	0	0	0	38	0	0	0	0	0	0	0	0	0	0	0	0	0	0	0	0	0	0	0	0	0	0	0	0	0	0	0	0
Autonomic nervous system	0	0	0	0	0	0	0	0	0	0	0	0	0	0	0	0	0	415	0	0	0	0	0	0	0	0	0	0	0	0	0	0	0	0	0	0	0	0	0	0
B cell	148	0	377	3311	8137	0	42	0	0	86	0	1887	19711	1098	16366	0	20603	26	10	1314	0	0	1605	0	0	0	0	136	3657	0	44560	441	0	24719	0	705	733	706	10	156
Basal cell	0	0	0	0	0	0	384	27142	0	0	0	0	0	0	0	1590	0	0	5452	0	6240	0	0	0	0	53188	0	913	0	0	0	0	0	0	0	24801	9821	0	0	36
Basal decidual cell	0	0	0	0	0	0	0	0	0	0	0	0	0	0	0	0	0	0	0	0	0	0	0	0	0	0	0	0	0	0	0	0	0	0	0	0	0	0	11964	0
Basophilic granulocyte	0	0	0	0	1409	0	0	0	0	0	0	0	0	0	0	0	0	0	0	0	0	0	0	0	0	0	0	0	0	0	0	0	0	0	0	0	0	0	0	0
Beta cell	0	0	0	0	0	0	0	0	0	0	0	0	0	0	0	0	0	0	0	0	0	0	3240	0	0	0	0	0	0	0	0	0	0	0	0	0	0	0	0	0
Bipolar cell	0	0	0	0	0	0	0	0	11653	0	0	0	0	0	0	0	0	0	0	0	0	0	0	0	0	0	0	0	0	0	0	0	0	0	0	0	0	0	0	0
Bronchial smooth muscle cell	0	0	0	0	0	0	0	278	0	0	0	0	0	0	0	10805	0	0	0	0	0	0	0	0	0	0	0	0	0	0	0	0	0	0	0	0	0	0	0	0
Brush cell	0	0	0	0	0	0	0	45	0	0	0	0	0	0	0	0	0	0	1	0	0	0	0	0	0	0	0	0	0	0	0	0	0	0	0	0	0	0	0	0
CD4 T cell	0	0	0	83437	41590	0	0	0	0	0	0	0	0	482	30840	0	9394	220	0	0	0	0	0	0	0	0	0	167	3372	0	21232	0	0	8361	0	64	0	0	0	0
CD4 T helper	0	0	0	0	0	0	0	0	0	0	0	274	0	0	0	0	0	0	0	0	0	0	0	0	0	0	0	0	0	0	0	0	0	0	0	0	0	0	0	0
CD4 Tem	0	0	0	0	0	0	0	0	0	0	0	0	0	0	0	0	0	0	0	0	0	0	0	0	0	0	0	0	0	0	3837	0	0	11	0	0	0	0	0	0
CD4 Treg	0	0	0	25439	442	0	0	0	0	0	0	0	0	94	0	0	6080	0	0	0	0	0	0	0	0	0	0	0	1029	0	3917	0	0	3500	0	0	0	0	0	0
CD4 Trm	0	0	0	0	0	0	0	0	0	0	0	0	0	0	0	0	0	0	0	0	0	0	0	0	0	0	0	0	0	0	571	0	0	4	0	0	0	0	0	0
CD8 T cell	0	0	0	98249	56719	0	0	0	0	0	0	0	782	284	68192	174	8431	531	0	0	0	0	0	0	0	1081	0	1979	1412	0	13950	275	0	9078	0	1849	0	0	0	0
CD8 T te cell	0	0	0	0	0	0	0	0	0	0	0	2685	0	0	0	0	0	0	0	0	0	0	0	0	0	0	0	0	0	0	0	0	0	0	0	0	0	0	0	0
CD8 T trans cell	0	0	0	0	0	0	0	0	0	0	0	2671	0	0	0	0	0	0	0	0	0	0	0	0	0	0	0	0	0	0	0	0	0	0	0	0	0	0	0	0
CD8 Tem	0	0	0	0	0	0	0	0	0	0	0	0	0	0	0	0	0	0	0	0	0	0	0	0	0	0	0	0	0	0	3127	0	0	24	0	0	0	0	0	0
CD8 Treg	0	0	0	0	0	0	0	0	0	0	0	0	0	0	0	0	0	0	0	0	0	0	0	0	0	0	0	0	1615	0	0	0	0	0	0	0	0	0	0	0
CD8 Trm	0	0	0	0	0	0	0	0	0	0	0	0	0	0	0	0	0	0	0	0	0	0	0	0	0	0	0	0	0	0	8111	0	0	69	0	0	0	0	0	0
Capillary endothelial cell	0	0	75	0	0	0	0	440	0	0	0	87581	0	53	0	12994	0	1968	0	0	100	0	0	0	0	0	0	0	0	0	0	0	0	963	0	0	0	0	0	0
Capsular cell	0	7017	0	0	0	0	0	0	0	0	0	0	0	0	0	0	0	0	0	0	0	0	0	0	0	0	0	0	0	0	0	0	0	0	0	0	0	0	0	0
Cardiomyocyte cell	0	0	0	0	0	0	0	0	0	0	0	455931	0	0	0	0	0	0	0	0	0	0	0	0	0	0	0	0	0	0	0	0	0	0	0	0	0	0	0	0
Chief cell	0	0	0	0	0	0	0	0	0	0	0	0	0	0	0	0	0	0	0	0	0	0	0	0	0	0	0	0	0	0	0	4369	0	0	0	0	0	0	0	0
Cholangiocyte	0	0	0	0	0	0	0	0	0	0	235	0	0	0	8705	0	0	0	0	0	0	0	0	0	0	0	0	0	0	0	0	0	0	0	0	0	0	0	0	0
Chondrocyte	0	0	0	0	0	0	0	0	0	0	0	0	0	0	0	0	0	0	0	0	0	0	0	0	0	0	4118	0	0	0	0	0	0	154	0	0	0	0	0	0
Chromaffin cell	0	26020	0	0	0	0	0	0	0	0	0	0	0	0	0	0	0	0	0	0	0	0	0	0	0	0	0	0	0	0	0	657	0	0	0	0	0	0	0	0
Ciliated cell	0	0	0	0	0	0	0	19195	0	0	0	0	0	0	0	42563	0	0	1146	0	0	0	0	0	0	0	0	0	0	0	0	268	0	0	0	2603	0	2554	0	0
Collecting duct	0	0	0	0	0	0	0	0	0	0	0	0	0	2343	0	0	0	0	0	0	0	0	0	0	0	0	0	0	0	0	0	0	0	0	0	0	0	0	0	0
Committed preadipocyte	21414	0	0	0	0	0	0	0	0	0	0	0	0	0	0	0	0	0	0	0	0	0	0	0	0	0	0	0	0	0	0	0	0	0	0	0	0	0	0	0
Common lymphoid progenitor (CLP)	0	0	0	0	3701	0	0	0	0	0	0	0	0	0	0	0	0	0	0	0	0	0	0	0	0	0	0	0	0	0	1012	0	0	0	0	0	0	0	0	0
Common myeloid progenitor (CMP)	0	0	0	0	1336	0	0	0	0	0	0	0	0	3	0	0	3	0	0	0	0	0	0	0	0	0	0	0	27	0	126	0	0	36	0	0	0	0	0	0
Cone	0	0	0	0	0	0	0	0	2046	0	0	0	0	0	0	0	0	0	0	0	0	0	0	0	0	0	0	0	0	0	0	0	0	0	0	0	0	0	0	0
Conventional dendritic cell	0	0	0	16480	12574	0	0	357	0	0	0	0	0	394	0	37429	105	0	0	0	0	0	0	0	0	0	0	0	1280	0	940	0	0	1354	0	0	0	0	784	0
Conventional dendritic cell 1	0	0	0	0	0	0	0	0	0	0	0	0	0	144	2172	0	9	0	0	0	0	0	0	0	0	0	0	0	711	0	2232	0	0	0	0	0	0	0	0	0
Conventional dendritic cell 2	0	0	0	0	0	0	0	0	0	0	0	0	0	909	10905	0	49	0	0	0	0	0	0	0	0	0	0	0	2579	0	5854	0	0	0	0	0	0	0	0	0
Cortical thymic epithelial cell	0	0	0	0	0	0	0	0	0	0	0	0	0	0	0	0	0	0	0	0	0	0	0	0	0	0	0	0	0	0	0	0	0	1416	0	0	0	0	0	0
Cytotoxic CD8 T cell	0	0	0	0	0	0	0	0	0	0	0	0	0	239	0	0	0	0	0	0	0	0	0	0	0	0	0	0	3097	0	0	0	0	0	0	0	0	0	0	0
Cytotoxic T cell	0	0	0	0	0	0	0	1108	0	0	0	0	0	0	0	9964	0	0	0	0	0	0	0	0	0	0	0	0	0	0	0	0	0	0	0	0	0	0	0	0
D cell (X/A cell)	0	0	0	0	0	0	0	0	0	0	0	0	0	0	0	0	0	0	0	0	0	0	0	0	0	0	0	0	0	0	0	97	0	0	0	0	0	0	0	0
Delta cell	0	0	0	0	0	0	0	0	0	0	0	0	0	0	0	0	0	0	0	0	0	0	718	0	0	0	0	0	0	0	0	0	0	0	0	0	0	0	0	0
Dendritic cell	160	0	0	389	137	0	0	32	0	0	0	1178	537	401	4231	1	134	0	41	0	0	0	925	0	0	0	0	0	4181	0	354	0	0	3296	0	156	0	0	0	0
Deuterosomal	0	0	0	0	0	0	0	0	0	0	0	0	0	0	0	0	0	0	73	0	0	0	0	0	0	0	0	0	0	0	0	0	0	0	0	18	0	0	0	0
Differentiated spermatogonia	0	0	0	0	0	0	0	0	0	0	0	0	0	0	0	0	0	0	0	0	0	0	0	0	0	0	0	0	0	0	0	0	118	0	0	0	0	0	0	0
Differentiating spermatogonia	0	0	0	0	0	0	0	0	0	0	0	0	0	0	0	0	0	0	0	0	0	0	0	0	0	0	0	0	0	0	0	0	224	0	0	0	0	0	0	0
Distal convoluted tubule	0	0	0	0	0	0	0	0	0	0	0	0	0	12295	0	0	0	0	0	0	0	0	0	0	0	0	0	0	0	0	0	0	0	0	0	0	0	0	0	0
Double negative T cell	0	0	0	29	36	0	0	0	0	0	0	0	0	0	0	0	60	0	0	0	0	0	0	0	0	0	0	0	0	0	67	0	0	37	0	0	0	0	0	0
Double positive T cell	0	0	0	246	291	0	0	0	0	0	0	0	0	0	0	0	992	0	0	0	0	0	0	0	0	0	0	0	0	0	1242	0	0	18	0	0	0	0	0	0
Ductal cell	0	0	0	0	0	0	0	0	0	0	0	0	0	0	0	0	0	0	0	0	0	0	11027	0	0	0	0	1684	0	0	0	0	0	0	0	0	0	0	0	0
Early T-cell precursor	0	0	0	6	11	0	0	0	0	0	0	0	0	0	0	0	4	0	0	0	0	0	0	0	0	0	0	0	0	0	11	0	0	1	0	0	0	0	0	0
Effector CD8 T cell	0	0	0	0	0	0	0	0	0	0	0	1428	0	0	0	0	0	0	0	0	0	0	0	0	0	0	0	0	0	0	0	0	0	0	0	0	0	0	0	0
Effector T cell	0	0	0	0	0	0	0	0	0	0	0	0	0	0	0	2695	0	0	0	0	0	0	0	0	0	0	0	0	0	0	0	0	0	0	0	0	0	0	0	0
Endocardial cell	0	0	0	0	0	0	0	0	0	0	0	35478	0	0	0	0	0	0	0	0	0	0	0	0	0	0	0	0	0	0	0	0	0	0	0	0	0	0	0	0
Endocrine cell	0	0	0	0	0	0	0	0	0	0	0	0	0	0	0	0	0	0	0	0	0	0	16876	0	0	56	0	0	0	0	0	0	0	0	0	0	0	0	0	0
Endothelial cell	8543	1320	1325	0	93	2334	431	0	0	50	312	63396	15657	33303	14582	0	199	4525	134	3050	2555	532	4215	0	0	7250	43	322	12773	1746	10504	530	9338	1335	583	2229	894	4403	10135	3580
Enteric glial cell	0	0	0	0	0	0	0	0	0	0	0	0	25	15	0	0	0	0	0	0	0	0	1017	0	0	0	0	0	4377	0	23	87	0	369	0	0	0	0	0	0
Enteric nerval cell	0	0	0	0	0	0	0	0	0	0	0	0	0	0	0	0	0	0	0	0	0	0	277	0	0	0	0	0	0	0	0	70	0	0	0	0	0	0	0	0
Enterocyte	0	0	0	0	0	0	0	0	0	0	0	0	23167	0	0	0	0	0	0	0	0	0	0	0	0	0	0	0	0	0	0	157	0	0	0	0	0	0	0	0
Enterocyte progenitor	0	0	0	0	0	0	0	0	0	0	0	0	6899	0	0	0	0	0	0	0	0	0	0	0	0	0	0	0	0	0	0	0	0	0	0	0	0	0	0	0
Enteroendocrine cell	0	0	0	0	0	0	0	0	0	0	0	0	11	0	0	0	0	0	0	0	0	0	0	0	0	0	0	0	1	0	31	0	0	6	0	0	0	0	0	0
Eosinophilic granulocyte	0	0	0	64	0	0	0	0	0	0	0	0	0	22	0	0	8	0	0	0	0	0	0	0	0	0	0	0	215	0	372	0	0	32	0	0	0	0	0	0
Ependymal cell	0	0	0	0	0	327	0	0	0	0	0	0	0	0	0	0	0	0	0	0	0	0	0	0	0	0	0	0	0	20219	0	0	0	0	0	0	0	0	0	0
Epithelial cell	0	0	0	0	0	0	0	0	26903	0	2093	0	137960	12345	0	0	0	367	0	76682	7393	2440	0	4553	0	60521	0	0	2447	109	14	5344	173	14816	0	11784	0	1794	4247	250
Epithelial progenitor cell	0	0	0	0	0	0	0	1949	0	0	0	0	0	55	0	55309	0	0	0	0	0	266	0	0	0	0	0	0	0	0	0	0	0	0	0	0	0	0	0	0
Epithelial stem cell	0	0	0	0	0	0	0	0	0	0	0	0	0	0	0	0	0	0	0	0	0	0	0	0	0	349	0	0	800	0	0	0	0	0	0	0	0	0	0	0
Erythrocyte	0	0	0	14141	35376	0	0	0	0	81	0	369	1391	157	0	0	31	940	0	0	140	0	0	0	0	0	0	0	399	1061	262	0	3550	1819	0	427	0	0	0	0
Erythroid progenitor cell	0	0	0	71	22318	0	0	0	0	0	0	0	0	29	0	0	13	0	0	0	0	0	0	0	0	32	0	0	1159	0	3212	0	0	340	0	0	0	0	0	0
Erythroid-like cell	0	0	0	0	0	0	0	197	0	0	0	0	0	0	0	1750	0	0	0	0	0	0	0	0	0	0	0	0	0	0	0	0	0	0	0	0	0	0	0	0
Excitatory neuron	0	0	0	0	0	99732	0	0	0	0	0	0	0	0	0	0	0	0	0	0	0	0	0	0	0	0	0	0	0	0	0	0	0	0	0	0	0	0	0	0
Exocrine cell	0	0	0	0	0	0	0	0	0	0	0	0	0	0	0	0	0	0	0	0	0	0	2554	0	0	0	0	0	0	0	0	0	0	0	0	0	0	0	0	0
FOXN4+ cell	0	0	0	0	0	0	0	20	0	0	0	0	0	0	0	401	0	0	0	0	0	0	0	0	0	0	0	0	0	0	0	0	0	0	0	0	0	0	0	0
Fasciculata cell	0	0	0	0	0	0	0	0	0	0	0	0	0	0	0	0	0	0	0	0	0	0	0	0	0	0	0	0	0	0	0	0	51	0	0	0	0	0	0	0
Fast skeletal muscle cell	0	0	0	0	0	0	0	0	0	0	0	0	0	0	0	0	0	566	0	0	0	0	0	0	0	0	0	0	0	0	0	0	0	79	0	0	0	0	0	0
Fibroblast	479	0	7459	0	0	0	2044	838	0	0	187	382764	3741	2473	0	24016	31	14384	2	3095	6520	1042	2463	0	11673	15494	540	2441	208281	316	34445	4573	1530	13535	234	1895	2846	3152	10731	4811
Floor plate (FP) cell	0	0	0	0	0	0	0	0	0	0	0	0	0	0	0	0	0	0	0	0	0	0	0	0	0	0	0	0	0	1395	0	0	0	0	0	0	0	0	0	0
Follicular epithelial cell	0	0	0	0	0	0	0	0	0	0	0	0	0	0	0	0	0	0	0	0	0	0	0	0	0	0	0	0	1652	0	0	0	0	0	7594	0	0	0	0	0
Fundic gland	0	0	0	0	0	0	0	0	0	0	0	0	0	0	0	0	0	0	0	0	0	0	0	0	0	0	0	0	0	0	0	2172	0	0	0	0	0	0	0	0
Gamma cell	0	0	0	0	0	0	0	0	0	0	0	0	0	0	0	0	0	0	0	0	0	0	247	0	0	0	0	0	0	0	0	0	0	0	0	0	0	0	0	0
Germ cell	0	0	0	0	0	0	0	0	0	0	0	0	0	0	0	0	0	0	0	0	0	1601	0	0	0	0	0	0	0	0	0	0	162	0	0	0	0	0	0	0
Goblet cell	0	0	0	0	0	0	0	2745	0	0	0	0	3327	0	0	107	0	0	194	0	0	0	0	0	0	0	0	0	0	0	0	3411	0	0	0	380	0	0	0	0
Granule cell	0	0	0	0	0	2549	0	0	0	0	0	0	0	0	0	0	0	0	0	0	0	0	0	0	0	0	0	0	0	0	0	0	0	0	0	0	0	0	0	0
Granulocyte	0	0	0	0	1148	0	0	0	0	4520	0	0	0	0	9131	0	0	0	0	0	0	0	0	0	0	0	0	0	0	0	161	0	0	0	0	0	0	0	0	0
Granulocyte-monocyte progenitor (GMP)	0	0	0	0	21861	0	0	0	0	0	0	0	0	13	0	0	1	0	0	0	0	0	0	0	0	0	0	0	101	0	116	0	0	34	0	0	0	0	0	0
Haematopoietic stem and progenitor cell	0	0	0	3686	40393	0	0	0	0	0	0	0	0	0	0	0	32	0	0	0	0	0	0	0	0	0	0	0	0	0	164	0	0	0	0	0	0	0	0	110
Haematopoietic stem cell	0	0	0	5092	46739	0	0	0	0	0	0	0	0	0	0	0	14	0	0	0	0	0	0	0	0	0	0	0	0	0	268	0	0	4753	0	0	0	0	0	0
Helper T cell	0	0	0	0	0	0	0	0	0	0	0	0	0	180	0	0	0	0	0	0	0	0	0	0	0	0	0	1221	9327	0	4371	0	0	4652	0	0	0	0	0	0
Hepatic stellate cell	0	0	0	0	0	0	0	0	0	0	0	0	0	0	4753	0	0	0	0	0	0	0	0	0	0	0	0	0	0	0	0	0	0	0	0	0	0	0	0	0
Hepatocyte	0	0	0	0	0	0	0	0	0	0	0	0	0	0	91857	0	0	0	0	0	0	0	0	0	0	0	0	0	0	0	0	0	0	0	0	0	0	0	0	0
Horizontal cell	0	0	0	0	0	0	0	0	1541	0	0	0	0	0	0	0	0	0	0	0	0	0	0	0	0	0	0	0	0	0	0	0	0	0	0	0	0	0	0	0
ILC	0	0	0	0	0	0	0	0	0	0	0	179	0	7	0	0	2415	0	0	0	0	0	0	0	0	0	0	0	13525	0	756	0	0	2605	0	0	0	0	1636	0
ILC2	0	0	0	0	0	0	0	0	0	0	0	0	0	9	0	0	1	0	0	0	0	0	0	0	0	0	0	0	0	0	40	0	0	16	0	0	0	0	0	0
ILC3	0	0	0	9	73	0	0	0	0	0	0	0	0	66	0	0	383	0	0	0	0	0	0	0	0	0	0	0	0	0	1846	0	0	177	0	0	0	0	0	0
Immature B cell	0	0	0	0	0	0	0	58	0	0	0	0	0	0	0	171	0	0	0	0	0	0	0	0	0	0	0	0	0	0	0	0	0	0	0	0	0	0	0	0
Inflammatory cell	0	0	0	0	0	0	0	0	0	0	0	0	0	0	0	0	0	644	0	0	0	0	0	0	0	0	0	0	0	0	0	68	0	0	0	0	0	0	0	0
Inhibitory neuron	0	0	0	0	0	29744	0	0	0	0	0	0	0	0	0	0	0	0	0	0	0	0	0	0	0	0	0	0	0	0	0	0	0	0	0	0	0	0	0	0
Intercalated cell	0	0	0	0	0	0	0	0	0	0	0	0	0	10643	0	0	0	0	0	0	0	0	0	0	0	0	0	0	0	0	0	0	0	0	0	0	0	0	0	0
Interstitial cell	1279	0	0	0	0	0	0	0	0	0	0	0	0	7226	0	0	0	0	0	0	0	0	0	0	0	0	0	0	0	0	2	0	0	2	0	0	2449	0	0	0
Ionocyte	0	0	0	0	0	0	0	0	0	0	0	0	0	0	0	0	0	0	27	0	0	0	0	0	0	0	0	87	0	0	0	0	0	0	0	26	0	0	0	0
Ionocyte cell	0	0	0	0	0	0	0	240	0	0	0	0	0	0	0	1936	0	0	0	0	0	0	0	0	0	0	0	0	0	0	0	0	0	0	0	0	0	0	0	0
Juxtaglomerular cell	0	0	0	0	0	0	0	0	0	0	0	0	0	556	0	0	0	0	0	0	0	0	0	0	0	0	0	0	0	0	0	0	0	0	0	0	0	0	0	0
Keratinocyte	0	0	0	0	0	0	0	0	0	0	0	0	0	3	0	0	0	0	0	0	0	0	0	0	0	0	0	0	64904	0	0	0	0	248	0	0	0	0	0	0
Keratocyte	0	0	0	0	0	0	0	0	46330	0	0	0	0	0	0	0	0	0	0	0	0	0	0	0	0	0	0	0	0	0	0	0	0	0	0	0	0	0	0	0
Kupffer cell	0	0	0	0	0	0	0	0	0	0	0	0	0	0	19832	0	0	0	0	0	0	0	0	0	0	0	0	0	0	0	0	0	0	0	0	0	0	0	0	0
Langerhans cell	0	0	0	0	0	0	0	0	0	0	0	0	0	1	0	0	0	0	0	0	0	0	0	0	0	0	0	0	3847	0	2	0	0	9	0	0	0	0	0	0
Leydig cell	0	0	0	0	0	0	0	0	0	0	0	0	0	0	0	0	0	0	0	0	0	2808	0	0	0	0	0	0	0	0	0	0	22472	0	0	0	0	0	0	0
Loop of henle	0	0	0	0	0	0	0	0	0	0	0	0	0	29694	0	0	0	0	0	0	0	0	0	0	0	0	0	0	0	0	0	0	0	0	0	0	0	0	0	0
Loop of henle progenitor	0	0	0	0	0	0	0	0	0	0	0	0	0	1522	0	0	0	0	0	0	0	0	0	0	0	0	0	0	0	0	0	0	0	0	0	0	0	0	0	0
Luminal cell	0	0	0	0	0	0	2478	0	0	0	0	0	0	0	0	0	0	0	0	0	0	0	0	0	0	8610	0	0	0	0	0	0	0	0	0	0	0	0	0	0
Lymphatic endothelial cell	244	0	74	0	0	0	32	1067	0	0	0	15570	58	0	0	7067	0	130	0	0	44	0	121	0	0	0	0	320	2714	0	0	77	0	530	0	0	0	2399	283	0
Lymphocyte	0	0	0	0	0	0	0	0	0	0	0	7587	0	0	0	0	0	0	0	0	0	0	0	0	0	0	0	0	0	0	0	0	0	0	0	0	0	0	0	0
Lymphoid cell	0	932	0	2739	8338	0	0	0	0	0	2923	1386	0	3413	8217	0	0	1254	0	0	2497	0	6607	0	0	755	0	0	8783	0	1978	413	0	737	0	0	0	0	0	0
MAIT cell	0	0	0	82	366	0	0	0	0	0	0	634	0	0	0	0	213	0	0	0	0	0	0	0	0	0	0	0	0	0	2403	0	0	13	0	0	0	0	0	0
Macrophage	10362	0	5841	4861	2153	0	218	16138	0	0	1255	97239	2070	10842	0	150083	1761	2942	0	301	0	141	647	4470	889	1051	0	1761	32205	0	21144	333	3395	1335	0	559	0	4624	8308	2067
Macrophage dendritic cell progenitor	0	0	0	0	0	0	0	0	0	0	0	0	0	0	0	0	0	0	0	0	0	0	0	0	0	0	0	0	2355	0	0	0	0	0	0	0	0	0	0	0
Mast Cell	0	0	0	0	0	0	0	0	0	0	0	5378	0	0	0	0	0	0	0	0	0	0	0	0	0	0	0	0	0	0	0	0	0	0	0	0	0	0	0	0
Mast cell	413	0	1123	0	0	0	15	202	0	0	0	107	412	150	2156	4068	130	111	0	117	0	0	128	0	0	403	0	0	4950	0	681	97	0	72	0	92	243	1732	0	116
Medullary thymic epithelial cell	0	0	0	0	0	0	0	0	0	0	0	0	0	0	0	0	0	0	0	0	0	0	0	0	0	0	0	0	0	0	0	0	0	2910	0	0	0	0	0	0
Megakaryocyte	0	892	0	4165	989	0	0	0	0	0	0	361	0	0	0	0	0	1779	0	0	0	0	0	0	0	0	0	0	14	0	1031	0	0	0	0	0	0	0	0	0
Megakaryocyte-erythrocyte progenitor (MEP)	0	0	0	39	7284	0	0	0	0	0	0	0	0	1	0	0	6	0	0	0	0	0	0	0	0	0	0	0	62	0	233	0	0	2	0	0	0	0	0	0
Megakaryocytic progenitor cell	0	0	0	0	1520	0	0	0	0	0	0	0	0	0	0	0	0	0	0	0	0	0	0	0	0	0	0	0	0	0	0	0	0	0	0	0	0	0	0	0
Melanocyte	0	0	0	0	0	0	0	0	0	0	0	0	0	0	0	0	0	0	0	0	0	0	0	0	0	0	0	0	4321	0	0	0	0	0	0	0	0	0	0	0
Memory B cell	0	0	0	38196	9344	0	0	3	0	0	0	0	0	0	0	1942	12418	0	0	0	0	0	0	0	0	0	0	2878	9	0	29932	0	0	1910	0	0	0	0	0	0
Memory CD4 T cell	0	0	0	5057	702	0	0	470	0	0	0	0	0	0	0	17460	8551	0	0	0	0	0	0	0	0	0	0	0	339	0	4698	0	0	29	0	0	0	0	0	0
Memory CD8 T cell	0	0	0	1746	9025	0	0	100	0	0	0	1828	0	0	0	1389	3227	0	0	0	0	0	0	0	0	0	0	0	857	0	11441	0	0	33	0	0	0	0	0	0
Mesangial cell	0	0	0	0	0	0	0	0	0	0	0	0	0	218	0	0	0	0	0	0	0	0	0	0	0	0	0	0	0	0	0	0	0	0	0	0	0	0	0	0
Mesenchymal Progenitors	0	0	0	0	0	0	0	0	0	0	0	0	0	0	0	0	0	0	0	0	0	0	192	0	0	0	0	0	0	0	0	0	0	0	0	0	0	0	0	0
Mesenchymal cell	0	0	0	0	528	0	0	0	0	0	0	0	157107	2802	0	0	153	33125	0	0	1608	0	363	0	0	0	0	0	3230	5512	3	0	0	13109	0	8568	0	0	0	44
Mesenchymal stromal cell	0	0	0	0	0	0	0	0	0	0	0	0	0	0	0	0	0	0	0	0	0	0	0	0	0	0	0	0	0	0	0	0	613	0	0	0	0	0	0	0
Mesodermal killer cell	0	0	0	0	0	0	0	0	0	0	0	0	0	104	0	0	0	0	0	0	0	0	0	0	0	0	0	0	366	0	6128	0	0	29	0	0	0	0	0	0
Mesothelial cell	0	0	0	0	0	0	0	0	0	0	0	3908	1016	5	0	14247	0	11	0	0	0	0	112	0	0	0	0	0	1	0	592	126	0	221	0	0	0	0	0	0
Mesothelium	0	0	0	0	0	0	0	0	0	0	0	0	0	0	0	0	0	0	0	0	0	0	0	0	1380	0	0	0	0	0	0	0	0	0	0	0	0	0	0	0
Microglia	0	0	0	0	0	8322	0	0	474	0	0	0	0	0	0	0	0	0	0	0	0	0	0	0	0	0	0	0	0	78830	0	0	0	0	0	0	0	0	0	0
Microvascular endothelial cell	703	0	0	0	0	0	0	0	0	0	0	0	0	0	0	0	0	0	0	0	0	0	0	0	0	0	0	0	0	0	0	0	0	0	0	0	0	0	0	0
Midplate (MP) cell	0	0	0	0	0	0	0	0	0	0	0	0	0	0	0	0	0	0	0	0	0	0	0	0	0	0	0	0	0	2437	0	0	0	0	0	0	0	0	0	0
Mig.cDC	0	0	0	0	0	0	0	0	0	0	0	0	0	0	143	0	0	0	0	0	0	0	0	0	0	0	0	0	0	0	0	0	0	0	0	0	0	0	0	0
Monocyte	718	0	328	179021	83298	0	0	2597	0	192	0	8804	0	18308	45826	45198	624	0	56	0	0	0	0	0	0	33	0	426	23110	0	22741	0	0	886	0	6	49	0	0	0
Monocyte derived dendritic cell	0	0	0	0	0	0	0	0	0	0	0	0	0	30	0	0	0	0	0	0	0	0	0	0	0	0	0	0	3655	0	102	0	0	0	0	0	0	0	0	0
Monocyte-dendritic progenitor (MDP)	0	0	0	18	97	0	0	0	0	0	0	0	0	0	0	0	22	0	0	0	0	0	0	0	0	0	0	0	0	0	76	0	0	3	0	0	0	0	0	0
Monocyte-derived macrophage	0	0	0	0	0	0	0	0	0	0	0	5579	0	0	0	0	0	0	0	0	0	0	0	0	0	355	0	0	2184	0	0	0	0	0	0	0	0	0	0	0
Motor neuron	0	0	0	0	0	0	0	0	0	0	0	0	0	0	0	0	0	0	0	0	0	0	0	0	0	0	0	0	0	262	0	0	0	0	0	0	0	0	0	0
Muller cell	0	0	0	0	0	0	0	0	19128	0	0	0	0	0	0	0	0	0	0	0	0	0	0	0	0	0	0	0	0	0	0	0	0	0	0	0	0	0	0	0
Multipotent hematopoietic progenitor	0	0	0	0	0	0	0	0	0	0	0	0	0	3	0	0	2	0	0	0	0	0	0	0	0	0	0	0	106	1368	754	0	0	24	0	0	0	0	0	0
Multipotent progenitor (MPP)	0	0	0	14	26	0	0	0	0	0	0	0	0	29	0	0	121	0	0	0	0	0	0	0	0	0	0	0	186	0	379	0	0	148	0	0	0	0	0	0
Muscle cell	0	0	0	0	0	0	0	0	0	0	0	0	0	0	0	0	0	0	0	0	60	0	0	0	0	0	0	0	611	0	0	9	0	0	0	0	0	0	0	0
Muscle progenitor cell	0	0	0	0	0	0	0	0	0	0	0	0	0	0	0	0	0	7829	0	0	0	0	0	0	0	0	0	0	0	0	0	0	0	0	0	0	0	0	0	0
Muscle satellite cell	0	0	0	0	0	0	0	0	0	0	0	0	0	11	0	0	0	0	0	0	0	0	0	0	0	0	0	0	5767	0	0	0	0	173	0	0	0	0	0	0
Myeloid cell	0	3421	0	14589	5497	0	0	0	0	0	2558	26079	10659	1305	73141	0	188	599	0	9132	0	173	8250	0	0	433	0	0	7614	0	6634	1121	3531	14	0	3760	4406	181	534	0
Myoepithelial cell	0	0	0	0	0	0	0	0	0	0	0	0	0	0	0	0	0	0	0	0	0	0	0	0	0	0	0	190	0	0	0	0	0	0	0	0	0	0	0	0
Myofibroblast	0	0	2027	0	0	0	0	9369	0	0	0	0	42	581	0	46579	163	0	0	0	0	0	0	0	0	0	0	0	5228	154	603	0	0	769	0	0	0	14053	0	0
Myoid cell	0	0	0	0	0	0	0	0	0	0	0	0	0	0	0	0	0	0	0	0	0	4089	0	0	0	0	0	0	0	0	0	0	8420	0	0	0	0	0	0	0
NK T cell	0	0	110	601	8428	0	0	0	0	0	0	121	0	119	1217	0	3808	137	0	0	0	0	0	0	0	843	0	0	3527	0	1772	0	0	89	0	0	0	0	0	0
NK cell	0	0	507	83610	34820	0	19	2717	0	0	0	11115	0	1094	55489	95099	1617	0	208	104	0	0	815	0	200	0	0	317	11616	0	47436	0	0	725	0	91	0	0	17067	0
NKT cell	0	0	0	0	0	0	0	706	0	0	0	0	0	0	0	42712	0	0	0	0	0	0	0	0	0	0	0	0	0	0	0	0	0	0	0	0	0	0	0	0
Naive B cell	0	0	0	96314	24239	0	0	327	0	0	0	0	0	0	0	27933	4457	0	0	0	0	0	0	0	0	0	0	1120	7	0	29601	0	0	876	0	0	0	0	0	0
Naive CD4 T cell	0	0	0	246536	65097	0	0	1189	0	0	0	3134	0	0	0	151586	17446	0	0	0	0	0	0	0	0	0	0	0	71	0	23760	0	0	68	0	0	0	0	0	0
Naive CD8 T cell	0	0	0	116898	29516	0	0	0	0	0	0	0	0	0	0	1335	3109	0	0	0	0	0	0	0	0	0	0	0	88	0	5585	0	0	144	0	0	0	0	0	0
Naive T cell	1207	0	0	0	0	0	0	0	0	0	0	0	0	0	0	0	1497	0	0	0	0	0	0	0	0	0	0	0	0	0	0	0	0	0	0	0	0	0	0	0
Neural progenitor cell	0	0	0	0	0	263	0	0	0	0	0	0	0	0	0	0	0	0	0	0	0	0	0	0	0	0	0	0	0	180461	0	0	0	0	0	0	0	0	0	0
Neuroendocrine cell	0	0	0	0	0	0	0	74	0	0	0	0	0	0	0	1345	0	0	0	0	0	0	0	0	0	297	0	0	0	0	0	272	0	0	0	18	0	0	0	0
Neuroglial cell	0	0	0	0	0	0	0	0	0	0	0	7592	0	718	0	0	0	0	0	0	0	0	0	0	0	0	0	0	0	0	0	0	0	0	0	0	0	0	0	0
Neuron	0	33	0	0	0	5558	0	29	0	0	0	11746	18356	101	0	186	1	1616	0	0	0	0	71	0	0	0	0	0	878	219975	2	550	0	272	0	0	0	0	0	0
Neutrophilic granulocyte	0	0	0	0	3473	0	0	2026	0	0	0	126	396	29	1237	56394	0	400	0	0	0	0	0	0	2501	0	0	115	188	0	38	0	0	166	0	0	0	0	0	0
Neutrophilic myelocyte	0	0	0	0	6905	0	0	0	0	0	0	0	0	0	0	0	102	0	0	0	0	0	0	0	0	16	0	0	0	0	0	0	0	0	0	0	0	0	0	0
OFF-BC	0	0	0	0	0	0	0	0	5299	0	0	0	0	0	0	0	0	0	0	0	0	0	0	0	0	0	0	0	0	0	0	0	0	0	0	0	0	0	0	0
ON-BC	0	0	0	0	0	0	0	0	3113	0	0	0	0	0	0	0	0	0	0	0	0	0	0	0	0	0	0	0	0	0	0	0	0	0	0	0	0	0	0	0
Oligodendrocyte	0	0	0	0	0	21753	0	0	0	0	0	0	0	0	0	0	0	0	0	0	0	0	0	0	0	0	0	0	0	138217	0	0	0	0	0	0	0	0	0	0
Oligodendrocyte precursor cell	0	0	0	0	0	5040	0	0	0	0	0	0	0	28	0	0	0	0	0	0	0	0	0	0	0	0	0	0	103	46600	87	0	0	18	0	0	0	0	0	0
Oocyte (Ootid/Ovum)	0	0	0	0	0	0	0	0	0	0	0	0	0	0	0	0	0	0	0	0	0	662	0	0	0	0	0	0	0	0	0	0	0	0	0	0	0	0	0	0
Orthochromatophilic erythroblast	0	0	0	0	0	0	0	0	0	0	0	0	0	0	0	0	0	32	0	0	0	0	2318	0	0	0	0	0	0	0	0	54	0	0	0	0	0	0	0	0
Osteoblast	0	0	0	0	0	0	0	0	0	147	0	0	0	0	0	0	0	0	0	0	0	0	0	0	0	0	0	0	0	0	0	0	0	0	0	0	0	0	0	0
Osteoclast	0	0	0	0	0	0	0	0	0	0	0	0	0	0	0	0	0	0	0	0	0	0	0	0	0	0	227	0	0	0	0	0	0	5	0	0	0	0	0	0
PV inhibitory neuron	0	0	0	0	0	2138	0	0	0	0	0	0	0	0	0	0	0	0	0	0	0	0	0	0	0	0	0	0	0	0	0	0	0	0	0	0	0	0	0	0
Pancreatic polypeptide cell (PP cell)	0	0	0	0	0	0	0	0	0	0	0	0	0	0	0	0	0	0	0	0	0	0	71	0	0	0	0	0	0	0	0	0	0	0	0	0	0	0	0	0
Pancreatic stellate cell (PSC)	0	0	0	0	0	0	0	0	0	0	0	0	0	0	0	0	0	0	0	0	0	0	747	0	0	0	0	0	0	0	0	0	0	0	0	0	0	0	0	0
Paneth cell	0	0	0	0	0	0	0	0	0	0	0	0	674	0	0	0	0	0	0	0	0	0	0	0	0	0	0	0	0	0	0	0	0	0	0	0	0	0	0	0
Parietal cell	0	0	0	0	0	0	0	0	0	0	0	0	0	0	0	0	0	0	0	0	0	0	0	0	0	0	0	0	0	0	0	112	0	0	0	0	0	0	0	0
Pericyte	448	0	838	0	0	0	105	0	631	0	0	189196	0	0	2025	1962	0	2354	1	0	117	0	0	0	0	990	0	47	3295	1722	0	0	0	12137	0	42	0	1992	6449	0
Perineural epithelial cell	0	0	354	0	0	0	0	0	0	0	0	0	0	0	0	0	0	0	0	0	0	0	0	0	1324	0	0	0	0	0	0	0	0	0	0	0	0	0	0	0
Pit cell	0	0	0	0	0	0	0	0	0	0	0	0	0	0	0	0	0	0	0	0	0	0	0	0	0	0	0	0	0	0	0	2374	0	0	0	0	0	0	0	0
Plasma B cell	0	0	1140	3600	5438	0	194	0	0	0	0	0	20777	0	2431	0	2677	0	2	96	0	0	144	0	0	0	0	345	651	0	7604	0	0	1533	0	196	0	0	0	0
Plasma cell	0	0	0	0	0	0	0	78	0	0	0	427	0	0	0	1068	0	0	0	0	0	0	0	0	0	0	0	0	0	0	0	0	0	0	0	0	0	0	0	0
Plasmablast	0	0	0	0	0	0	0	0	0	0	0	0	0	0	0	0	0	0	0	0	0	0	0	0	0	0	0	0	0	0	6864	0	0	0	0	0	0	0	0	0
Plasmacytoid dendritic cell	0	0	18	3861	6880	0	0	2113	0	42	0	0	0	0	0	85839	86	0	0	0	0	0	0	0	0	0	0	0	36	0	398	0	0	3	0	0	0	0	0	0
Podocyte	0	0	0	0	0	0	0	0	0	0	0	0	0	4363	0	0	0	0	0	0	0	0	0	0	0	0	0	0	0	0	0	0	0	0	0	0	0	0	0	0
Positive T cell	0	0	0	0	0	0	0	0	0	0	0	0	0	0	0	0	0	0	0	0	0	0	0	0	0	0	0	0	0	0	0	0	0	1	0	0	0	0	0	0
Pre conventional dendritic cell	0	0	0	0	2967	0	0	0	0	0	0	0	0	0	0	0	0	0	0	0	0	0	0	0	0	0	0	0	0	0	0	0	0	0	0	0	0	0	0	0
Pre-B cell	0	0	0	8	11130	0	0	0	0	0	0	0	0	0	0	0	75	0	0	0	0	0	0	0	0	0	0	0	83	0	47	0	0	0	0	0	0	0	0	0
Precursor cell	0	0	0	0	0	0	0	0	0	0	0	0	0	0	0	0	0	0	13	0	0	0	0	0	0	0	0	0	0	0	0	0	0	0	0	19	0	0	0	0
Primary spermatocyte	0	0	0	0	0	0	0	0	0	0	0	0	0	0	0	0	0	0	0	0	0	0	0	0	0	0	0	0	0	0	0	0	8647	0	0	0	0	0	0	0
Principle cell	0	0	0	0	0	0	0	0	0	0	0	0	0	11753	0	0	0	0	0	0	0	0	0	0	0	0	0	0	0	0	0	0	0	0	0	0	0	0	0	0
Pro-B cell	0	0	0	15	8836	0	0	0	0	0	0	0	0	87	0	0	141	0	0	0	0	0	0	0	0	0	0	0	277	0	648	0	0	184	0	0	0	0	0	0
Progenitor cell	0	0	0	0	0	1678	0	0	0	0	0	0	0	5158	0	0	0	0	0	0	0	0	0	0	0	0	0	0	0	5677	94	0	0	0	0	0	0	0	0	0
Proliferating cell	0	0	0	0	0	3966	0	0	0	0	0	0	0	2595	0	0	0	934	0	0	0	0	786	0	0	0	0	0	863	0	0	0	0	106	61	0	0	0	0	0
Proliferating macrophage	0	0	0	0	0	0	0	0	0	0	0	1861	0	0	0	0	0	0	0	0	0	0	0	0	0	0	0	0	0	0	0	0	0	0	0	0	0	0	0	0
Proximal convoluted tubule	0	0	0	0	0	0	0	0	0	0	0	0	0	41489	0	0	0	0	0	0	0	0	0	0	0	0	0	0	0	0	0	0	0	0	0	0	0	0	0	0
Proximal convoluted tubule progenitor	0	0	0	0	0	0	0	0	0	0	0	0	0	1631	0	0	0	0	0	0	0	0	0	0	0	0	0	0	0	0	0	0	0	0	0	0	0	0	0	0
Purkinje cell	0	0	0	0	0	923	0	0	0	0	0	110	0	0	0	0	0	0	0	0	0	0	0	0	0	0	0	0	0	0	0	0	0	0	0	0	0	0	0	0
Regulatory CD4 T cell	0	0	0	0	0	0	0	0	0	0	0	76	0	0	0	0	0	0	0	0	0	0	0	0	0	0	0	0	0	0	0	0	0	0	0	0	0	0	0	0
Renal tubular epithelial cell	0	0	0	0	0	0	0	0	0	0	0	0	0	22	0	0	0	0	0	0	0	0	0	0	0	0	0	0	0	0	0	0	0	0	0	0	0	0	0	0
Retinal ganglion cell	0	0	0	0	0	0	0	0	9957	0	0	0	0	0	0	0	0	0	0	0	0	0	0	0	0	0	0	0	0	0	0	0	0	0	0	0	0	0	0	0
Rod	0	0	0	0	0	0	0	0	28363	0	0	0	0	0	0	0	0	0	0	0	0	0	0	0	0	0	0	0	0	0	0	0	0	0	0	0	0	0	0	0
Roof plate (RP) cell	0	0	0	0	0	0	0	0	0	0	0	0	0	0	0	0	0	0	0	0	0	0	0	0	0	0	0	0	0	892	0	0	0	0	0	0	0	0	0	0
SMG basal	0	0	0	0	0	0	0	0	0	0	0	0	0	0	0	0	0	0	0	0	0	0	0	0	0	0	0	0	0	0	0	0	0	0	0	4961	0	0	0	0
SMG secretory	0	0	0	0	0	0	0	0	0	0	0	0	0	0	0	0	0	0	0	0	0	0	0	0	0	0	0	0	0	0	0	0	0	0	0	456	0	0	0	0
Satellite cell	0	0	0	0	0	0	0	0	0	0	0	0	0	0	0	0	0	2298	0	0	0	0	145	0	0	0	0	0	0	0	0	0	0	0	0	0	0	0	0	0
Schwann cell	0	964	74	0	0	0	0	0	0	0	0	847	0	0	0	0	0	21	0	0	1064	0	245	0	0	0	0	0	609	1715	0	0	0	0	0	0	0	0	0	0
Schwann cell precursors (SCPs)	0	579	0	0	0	0	0	0	0	0	0	0	0	0	0	0	0	0	0	0	0	0	0	0	0	0	0	0	0	0	0	0	0	0	0	0	0	0	0	0
Secretory cell	0	0	0	0	0	0	0	22779	0	0	0	0	0	0	0	86526	0	0	0	0	0	0	0	0	0	0	0	0	0	0	0	0	0	0	0	0	0	0	0	0
Secretory epithelial cell	0	0	0	0	0	0	0	0	0	0	0	0	0	0	0	0	0	0	8795	0	0	0	0	0	0	0	0	0	0	0	0	0	0	0	0	4304	0	13618	0	0
Serous gland cell	0	0	0	0	0	0	0	0	0	0	0	0	0	0	0	0	0	0	1713	0	0	0	0	0	0	0	0	8174	0	0	0	0	0	0	0	1303	0	0	0	0
Sertoli cell	0	0	0	0	0	0	0	0	0	0	0	0	0	0	0	0	0	0	0	0	0	670	0	0	0	0	0	0	0	0	0	0	19881	0	0	0	0	0	0	0
Sinoatrial node P cell	0	0	0	0	0	0	0	0	0	0	0	245	0	0	0	0	0	0	0	0	0	0	0	0	0	0	0	0	0	0	0	0	0	0	0	0	0	0	0	0
Sinusoidal endothelial cell	0	0	0	0	0	0	0	0	0	0	0	0	0	0	13284	0	0	0	0	0	0	0	0	0	0	0	0	0	0	0	0	0	0	0	0	0	0	0	0	0
Skeletal muscle cell	0	0	0	0	0	0	0	0	0	0	0	0	0	0	0	0	0	7813	0	0	0	0	0	0	0	0	0	0	99	0	0	0	0	2	0	0	0	0	0	0
Smooth muscle cell	7904	0	732	0	0	0	0	0	0	0	86	74160	811	462	0	0	0	6019	0	323	0	223	3490	0	0	11738	0	0	17243	0	12	126	4760	20	233	310	339	4382	6124	197
Spermatid	0	0	0	0	0	0	0	0	0	0	0	0	0	0	0	0	0	0	0	0	0	0	0	0	0	0	0	0	0	0	0	0	23941	0	0	0	0	0	0	0
Spermatogenic cell	0	0	0	0	0	0	0	0	0	0	0	0	0	0	0	0	0	0	0	0	0	0	0	0	0	0	0	0	0	0	0	0	2014	0	0	0	0	0	0	0
Spermatogonia	0	0	0	0	0	0	0	0	0	0	0	0	0	0	0	0	0	0	0	0	0	0	0	0	0	0	0	0	0	0	0	0	10575	0	0	0	0	0	0	0
Spermatogonial stem cell	0	0	0	0	0	0	0	0	0	0	0	0	0	0	0	0	0	0	0	0	0	0	0	0	0	0	0	0	0	0	0	0	6766	0	0	0	0	0	0	0
Steroidogenic cortical cell	0	43125	0	0	0	0	0	0	0	0	0	0	0	0	0	0	0	0	0	0	0	0	0	0	0	0	0	0	0	0	0	0	0	0	0	0	0	0	0	0
Stromal cell	0	11813	1009	0	0	0	0	0	0	0	5344	0	4119	3081	0	0	63	4005	0	0	0	282	7158	822	1728	26	0	0	3027	0	1880	3479	0	61	100	0	48	1754	26449	201
Superficial cell	0	0	0	0	0	0	0	0	0	0	0	0	0	0	0	0	0	0	0	0	0	0	0	0	0	0	0	0	0	0	0	0	0	0	0	0	36	0	0	0
Sweat gland cell	0	0	0	0	0	0	0	0	0	0	0	0	0	0	0	0	0	0	0	0	0	0	0	0	0	0	0	0	460	0	0	0	0	0	0	0	0	0	0	0
Sympathetic neuron	0	5735	0	0	0	0	0	0	0	0	0	0	0	0	0	0	0	0	0	0	0	0	0	0	0	0	0	0	0	1395	0	0	0	0	0	0	0	0	0	155
T cell	5440	0	4426	90989	3279	0	5194	0	0	716	2052	3288	34603	817	3466	0	5296	5666	0	2183	0	0	6823	0	0	704	0	226	8141	0	8017	92	0	78003	0	428	8114	7858	3075	211
TEC Ionocyte like	0	0	0	0	0	0	0	0	0	0	0	0	0	0	0	0	0	0	0	0	0	0	0	0	0	0	0	0	0	0	0	0	0	256	0	0	0	0	0	0
Tendon cell	0	0	0	0	0	0	0	0	0	0	0	0	0	0	0	0	0	2226	0	0	0	0	0	0	0	0	0	0	0	0	0	0	0	0	0	0	0	0	0	0
Tissue-resident macrophage	0	0	0	0	0	0	0	0	0	0	0	0	0	53	0	0	0	0	0	0	0	0	0	0	0	0	0	0	24061	0	0	0	0	0	0	0	0	0	0	0
Transitional epithelial cell	0	0	0	0	0	0	0	0	0	0	0	0	0	0	0	0	0	0	0	0	0	0	0	0	0	0	0	0	0	0	0	0	0	285	0	0	0	0	0	0
Treg cell	0	0	0	0	0	0	0	20	0	0	0	0	0	0	0	4105	0	0	0	0	0	0	0	0	0	0	0	0	0	0	0	0	0	0	0	0	0	0	0	0
Trophoblast cell	0	0	0	0	0	0	0	0	0	0	0	0	0	0	0	0	0	0	0	0	0	0	0	0	0	0	0	0	0	0	0	0	0	0	0	0	0	0	1176	0
Tubule cell	0	0	0	0	0	0	0	0	0	0	0	0	0	0	0	0	0	0	0	0	0	0	0	0	0	0	0	0	0	0	0	0	92	0	0	0	0	0	0	0
Tuft cell	0	0	0	0	0	0	0	131	0	0	0	0	238	0	0	557	0	0	0	0	0	0	0	0	0	0	0	0	0	0	0	0	0	0	0	0	0	0	0	0
Type I alveolar cell	0	0	0	0	0	0	0	7466	0	0	0	0	0	0	0	18280	0	0	0	0	0	0	0	0	0	0	0	0	0	0	0	0	0	0	0	0	0	0	0	0
Type II alveolar cell	0	0	0	0	0	0	0	9052	0	0	0	0	0	0	0	155622	0	0	0	0	0	0	0	0	0	0	0	0	0	0	0	0	0	0	0	0	0	0	0	0
Umbrella cell	0	0	0	0	0	0	0	0	0	0	0	0	0	0	0	0	0	0	0	0	0	0	0	0	0	0	0	0	0	0	0	0	0	0	0	0	5454	0	0	0
Unclassified	15	315837	1938	2597	7060	9596	0	0	245	0	0	16883	989	15294	89	708	0	248	0	0	2105	378	0	0	0	6427	0	2090	150	395	7291	913	793	554	0	302	45	0	0	0
Ureteric bud cell	0	0	0	0	0	0	0	0	0	0	0	0	0	852	0	0	0	0	0	0	0	0	0	0	0	0	0	0	0	0	0	0	0	0	0	0	0	0	0	0
Ureteric epithelial cell	0	0	0	0	0	0	0	0	0	0	0	0	0	554	0	0	0	0	0	0	0	0	0	0	0	0	0	0	0	0	0	0	0	0	0	0	0	0	0	0
Urothelial cell	0	0	5387	0	0	0	0	0	0	0	0	0	0	0	0	0	0	0	0	0	0	0	0	0	0	0	0	0	0	0	0	0	0	0	0	0	7584	0	0	0
Uterine perivascular cell	0	0	0	0	0	0	0	0	0	0	0	0	0	0	0	0	0	0	0	0	0	0	0	0	0	0	0	0	0	0	0	0	0	0	0	0	0	0	2633	0
VIP inhibitory neuron	0	0	0	0	0	1029	0	0	0	0	0	0	0	0	0	0	0	0	0	0	0	0	0	0	0	0	0	0	0	0	0	0	0	0	0	0	0	0	0	0
Vascular cell	0	0	0	0	0	316	0	0	0	0	0	0	0	0	0	0	0	0	0	0	0	0	0	0	0	0	0	0	0	0	0	0	0	0	0	0	0	0	0	0
Vascular endothelial cell	0	15469	0	0	0	0	0	0	1702	0	0	68440	39	87	5045	0	0	3580	0	0	224	0	4570	0	0	0	0	0	19261	0	3019	285	0	27306	0	0	0	0	0	0
Vascular epithelial cell	0	0	0	0	0	0	0	0	0	0	0	0	0	0	0	0	0	0	0	0	0	0	0	0	0	0	0	0	0	14737	0	0	0	0	0	0	0	0	0	0
Vascular leptomeningeal cell	0	0	0	0	0	0	0	0	0	0	0	0	0	0	0	0	0	0	0	0	0	0	0	0	0	0	0	0	0	30823	0	0	0	0	0	0	0	0	0	0
Vascular smooth muscle cell	0	0	0	0	0	0	71	861	0	0	0	0	0	7255	0	3739	101	0	0	0	0	0	0	0	0	0	0	0	12602	0	782	0	878	2665	0	0	0	0	349	0
Vein endothelial cell	0	0	0	0	0	0	0	6365	0	0	0	16340	0	0	0	63552	0	0	0	0	0	0	0	0	0	0	0	0	0	0	0	0	0	0	0	0	0	0	0	0
Ventricle cardiomyocyte cell	0	0	0	0	0	0	0	0	0	0	0	180750	0	0	0	0	0	0	0	0	0	0	0	0	0	0	0	0	0	0	0	0	0	0	0	0	0	0	0	0
gdT	0	0	0	0	0	0	0	0	0	0	0	21	0	0	0	0	0	0	0	0	0	0	0	0	0	0	0	0	0	0	0	0	0	0	0	0	0	0	0	0
pDC	0	0	0	0	0	0	0	0	0	0	0	0	0	0	1455	0	0	0	0	0	0	0	0	0	0	0	0	0	0	0	0	0	0	0	0	0	0	0	0	0
total_celltype_num	20	14	21	38	48	18	13	42	16	8	10	53	30	71	27	47	52	36	17	11	14	14	35	3	7	23	4	22	73	25	75	32	23	79	6	30	15	15	18	13
