# Supplementary material for: hECA v2.0: an AI-ready ensemble cell atlas of single-cell RNA and ATAC sequencing data
Source: Sci Data. 2025 Dec 15;13:110. doi: 10.1038/s41597-025-06426-2 (PMC12852668; doi:10.1038/s41597-025-06426-2)
Supplement: Supplementary file 7 — Table S6 [file 41597_2025_6426_MOESM7_ESM.xlsx]

## Sheet: ATAC cell type
cell_type	total
Erythrocyte	103197
Unclassified	94364
Epithelial cell	94101
Fibroblast	74447
Macrophage	72028
Plasmacytoid dendritic cell	68638
Excitatory neuron	63568
T cell	57196
Stromal cell	44522
Oligodendrocyte	44225
B cell	39878
Fibrous astrocyte	36760
Smooth muscle cell	36406
Dendritic cell	36241
Endothelial cell	36207
Astrocyte	33108
Type II alveolar cell	29929
Hepatocyte	29803
Acinar cell	25474
Syncytiotrophoblasts (SCTs)	25070
Neuroglial cell	24536
CD8 T cell	23001
Myeloid cell	17678
Vascular endothelial cell	17528
Mesenchymal cell	15761
Neuron	15475
Skeletal muscle cell	14710
Neural progenitor cell	14663
Progenitor cell	14495
Proximal convoluted tubule	14059
Slow skeletal muscle cell	13530
Loop of henle	9355
Enterocyte progenitor	8760
Medullary thymic epithelial cell	8673
Keratinocyte	8599
Fast skeletal muscle cell	8197
Chief cell	7880
Enteroendocrine cell	7868
Alpha cell	7694
Beta cell	7481
Mesothelial cell	7223
Zona fasciculata cell	6688
Periovular cell	6487
Inhibitory neuron	6267
Thymic epithelial cell	5756
Pericyte	5428
CD4 T cell	5323
Enterocyte stem cell	4894
Ciliated cell	4699
Proximal straight tubule	4593
Proximal tubule	4471
Distal convoluted tubule	4453
NK cell	4229
NK T cell	3991
Monocyte	3852
Type I alveolar cell	3799
Hepatic stellate cell	3490
Ductal cell	3489
Neutrophilic granulocyte	3471
Vascular epithelial cell	3278
Microglia	3247
Myofibroblast	3204
Treg cell	3030
Adipocyte	2908
Memory CD8 T cell	2745
Goblet cell	2516
Schwann cell	2217
Parietal cell	2194
Paneth cell	2105
Vascular smooth muscle cell	1977
Oligodendrocyte precursor cell	1809
Intercalated cell	1750
Mast cell	1600
Secretory cell	1500
Collecting duct	1474
Lymphatic endothelial cell	1468
Conventional dendritic cell	1332
Melanocyte	1331
Ependymal cell	1059
Neuroendocrine cell	951
Satellite cell	874
Plasma B cell	865
Secretory epithelial cell	830
Exocrine cell	761
Principle cell	690
Podocyte	670
Rod	667
Glomerular endothelial cell	630
Myoepithelial cell	568
Protoplasmic astrocyte	457
Naive CD8 T cell	447
Macula densa cell	353
Cholangiocyte	348
Naive CD4 T cell	219
Megakaryocytes	184
Memory CD4 T cell	155
Mesangial cell	129
Memory B cell	86
Eosinophilic granulocyte	60
Exhausted T cell	59
Haematopoietic stem and progenitor cell	56

## Sheet: ATAC donor_age
donor_age	total
53yr	236072
54yr	112328
51yr	109624
GD115	107797
GD110	83449
37yr	68010
GD120	63297
55yr	61552
GD94	54697
90yr	50985
Unclassified	42207
GD122	41232
48yr	40762
GD113	31924
79yr	29376
3yr	25208
33yr	19499
67yr	19164
GD125	18671
29yr	18255
GW29	17556
25yr	14236
31yr	12387
GW21	12140
62yr	11389
GW31	11246
89yr	10953
4mth	10921
83yr	9016
74yr	8977
61yr	8181
50yr	7949
52yr	7813
GW24	6709
GW16	6408
2yr	6097
GW20	5398
87yr	5228
32yr	5028
GD105	4771
56yr	4637
86yr	4561
45yr	3933
GD102	3329
80yr	3142
GD91	2691
GD108	2653
81yr	2544
GD98	2114
GW19	1859
41yr	1020
GD103	852
GW17	664

## Sheet: ATAC donor_gender
donor_gender	total
Female	739279
Male	672291
Unclassified	38941

## Sheet: ATAC organ
organ	total
Brain	285405
Lung	203672
Heart	191199
Liver	157069
Oesophagus	80530
Intestine	59450
Colon	54365
Pancreas	52120
Kidney	48222
Vessel	46823
Placenta	44521
Muscle	43248
Thymus	36361
Thyroid	28106
Skin	25843
Stomach	21277
Adipose	15838
Uterus	12823
Peripheral nerve system	12530
Eye	8799
Adrenal gland	7575
Ovary	6989
Blood	4105
Spleen	2114
Bone marrow	1527

## Sheet: ATAC ref_genome
ref_genome	total
hg38	935424
hg19	515087

## Sheet: ATAC region
region	total
Unclassified	749298
Cerebrum	138614
Ventricle	126532
Oesophagus	80530
Atrium	64667
Muscle	43248
Transverse Colon	36277
Artery	28573
Skin	25843
Left lung	18729
Ascending aorta	18250
Sigmoid Colon	18088
Small intestine	17787
Thymus	16345
Adipose	15838
Pancreas	14286
Frontal Lobe	14236
Nerves	12530
Peripheral blood	4105
Liver	4082
Cerebellum	2653

## Sheet: ATAC sample_status
sample_status	total
Healthy	1294295
Alzheimer's disease	63634
Early saccular	17556
Late saccular	11246
Mildly increased alveolar	10921
Patchy mild mixed inflammation	10688
Mild chronic bronchiolitis	7335
Unclassified	34836

## Sheet: ATAC seq_tech
seq_tech	total
Combinatorial barcoding	1115498
10x	331551
Combining upfront bulk Tn5 tagging with single-nuclei sorting	3462

## Sheet: ATAC organ-celltype
cell_type	Adipose	Adrenal gland	Blood	Bone marrow	Brain	Colon	Eye	Heart	Intestine	Kidney	Liver	Lung	Muscle	Oesophagus	Ovary	Pancreas	Peripheral nerve system	Placenta	Skin	Spleen	Stomach	Thymus	Thyroid	Uterus	Vessel
Acinar cell	0	0	0	0	0	0	0	0	0	0	0	0	0	0	0	25474	0	0	0	0	0	0	0	0	0
Adipocyte	2908	0	0	0	0	0	0	0	0	0	0	0	0	0	0	0	0	0	0	0	0	0	0	0	0
Alpha cell	0	0	0	0	0	0	0	0	0	0	0	0	0	0	0	7694	0	0	0	0	0	0	0	0	0
Astrocyte	0	0	0	0	33108	0	0	0	0	0	0	0	0	0	0	0	0	0	0	0	0	0	0	0	0
B cell	0	0	0	0	0	0	0	25414	0	240	0	5436	0	358	0	0	0	5788	0	0	74	0	0	0	2568
Beta cell	0	0	0	0	0	0	0	0	0	0	0	0	0	0	0	7481	0	0	0	0	0	0	0	0	0
CD4 T cell	0	0	957	0	4068	0	0	0	0	0	298	0	0	0	0	0	0	0	0	0	0	0	0	0	0
CD8 T cell	0	0	0	0	0	0	0	3553	0	0	811	0	0	0	0	0	0	0	0	0	0	18637	0	0	0
Chief cell	0	0	0	0	0	0	0	0	0	0	0	0	0	0	0	0	0	0	0	0	7880	0	0	0	0
Cholangiocyte	0	0	0	0	0	0	0	0	0	0	348	0	0	0	0	0	0	0	0	0	0	0	0	0	0
Ciliated cell	0	0	0	0	0	0	0	0	0	0	0	4699	0	0	0	0	0	0	0	0	0	0	0	0	0
Collecting duct	0	0	0	0	0	0	0	0	0	1474	0	0	0	0	0	0	0	0	0	0	0	0	0	0	0
Conventional dendritic cell	0	0	1332	0	0	0	0	0	0	0	0	0	0	0	0	0	0	0	0	0	0	0	0	0	0
Dendritic cell	0	0	1105	0	0	0	0	9942	0	0	0	0	0	0	0	0	0	3791	0	357	0	0	0	0	21046
Distal convoluted tubule	0	0	0	0	0	0	0	0	0	4453	0	0	0	0	0	0	0	0	0	0	0	0	0	0	0
Ductal cell	0	0	0	0	0	0	0	0	0	0	0	0	0	0	0	3489	0	0	0	0	0	0	0	0	0
Endothelial cell	3023	0	0	0	3014	0	533	11141	0	1705	601	8757	1655	1710	0	0	0	0	0	261	257	0	1124	2426	0
Enterocyte progenitor	0	0	0	0	0	0	0	0	8760	0	0	0	0	0	0	0	0	0	0	0	0	0	0	0	0
Enterocyte stem cell	0	0	0	0	0	0	0	0	4894	0	0	0	0	0	0	0	0	0	0	0	0	0	0	0	0
Enteroendocrine cell	0	0	0	0	0	0	0	0	7868	0	0	0	0	0	0	0	0	0	0	0	0	0	0	0	0
Eosinophilic granulocyte	0	0	0	0	0	0	0	0	0	0	0	0	0	0	0	0	0	0	0	0	60	0	0	0	0
Ependymal cell	0	0	0	0	1059	0	0	0	0	0	0	0	0	0	0	0	0	0	0	0	0	0	0	0	0
Epithelial cell	0	0	0	0	0	21766	0	0	9540	588	0	18377	0	16754	0	0	0	0	0	0	519	0	26557	0	0
Erythrocyte	0	0	0	0	0	0	0	0	0	0	103197	0	0	0	0	0	0	0	0	0	0	0	0	0	0
Megakaryocytes	0	0	0	0	0	0	0	0	0	0	0	0	0	0	0	0	0	0	0	184	0	0	0	0	0
Excitatory neuron	0	0	0	0	63568	0	0	0	0	0	0	0	0	0	0	0	0	0	0	0	0	0	0	0	0
Exhausted T cell	0	0	0	0	0	0	0	0	0	59	0	0	0	0	0	0	0	0	0	0	0	0	0	0	0
Exocrine cell	0	0	0	0	0	0	0	0	0	0	0	0	0	0	0	0	0	0	761	0	0	0	0	0	0
Fast skeletal muscle cell	0	0	0	0	0	0	0	0	0	0	0	0	8197	0	0	0	0	0	0	0	0	0	0	0	0
Fibroblast	5397	0	0	0	6432	19358	0	0	0	0	0	8445	2836	17703	0	415	0	0	7045	1312	2324	0	0	3180	0
Fibrous astrocyte	0	0	0	0	36760	0	0	0	0	0	0	0	0	0	0	0	0	0	0	0	0	0	0	0	0
Neuroendocrine cell	0	0	0	0	0	0	0	0	0	0	0	0	0	0	0	0	0	0	0	0	951	0	0	0	0
Glomerular endothelial cell	0	0	0	0	0	0	0	0	0	630	0	0	0	0	0	0	0	0	0	0	0	0	0	0	0
Goblet cell	0	0	0	0	0	0	0	0	2516	0	0	0	0	0	0	0	0	0	0	0	0	0	0	0	0
Haematopoietic stem and progenitor cell	0	0	56	0	0	0	0	0	0	0	0	0	0	0	0	0	0	0	0	0	0	0	0	0	0
Hepatic stellate cell	0	0	0	0	0	0	0	0	0	0	3490	0	0	0	0	0	0	0	0	0	0	0	0	0	0
Hepatocyte	0	0	0	0	0	0	0	0	0	0	29803	0	0	0	0	0	0	0	0	0	0	0	0	0	0
Inhibitory neuron	0	0	0	0	6267	0	0	0	0	0	0	0	0	0	0	0	0	0	0	0	0	0	0	0	0
Intercalated cell	0	0	0	0	0	0	0	0	0	1750	0	0	0	0	0	0	0	0	0	0	0	0	0	0	0
Keratinocyte	0	0	0	0	0	0	0	0	0	0	0	0	0	0	0	0	0	0	8599	0	0	0	0	0	0
Loop of henle	0	0	0	0	0	0	0	0	0	9355	0	0	0	0	0	0	0	0	0	0	0	0	0	0	0
Lymphatic endothelial cell	0	0	0	0	0	0	0	0	0	0	0	520	0	855	0	0	0	0	0	0	93	0	0	0	0
Macrophage	1768	0	0	0	0	0	0	6812	0	0	0	53473	0	7042	0	0	0	0	1774	0	869	0	0	290	0
Macula densa cell	0	0	0	0	0	0	0	0	0	353	0	0	0	0	0	0	0	0	0	0	0	0	0	0	0
Mast cell	0	0	0	0	0	0	0	0	0	0	0	0	0	1406	0	0	0	0	0	0	194	0	0	0	0
Medullary thymic epithelial cell	0	0	0	0	0	0	0	0	0	0	0	0	0	0	0	0	0	0	0	0	0	8673	0	0	0
Melanocyte	0	0	0	0	0	0	0	0	0	0	0	0	0	0	0	0	0	0	1331	0	0	0	0	0	0
Memory B cell	0	0	86	0	0	0	0	0	0	0	0	0	0	0	0	0	0	0	0	0	0	0	0	0	0
Memory CD4 T cell	0	0	0	155	0	0	0	0	0	0	0	0	0	0	0	0	0	0	0	0	0	0	0	0	0
Memory CD8 T cell	0	0	0	0	0	0	0	0	0	0	0	0	0	0	0	0	2745	0	0	0	0	0	0	0	0
Mesangial cell	0	0	0	0	0	0	0	0	0	129	0	0	0	0	0	0	0	0	0	0	0	0	0	0	0
Mesenchymal cell	0	426	0	0	3714	2578	0	0	0	0	0	0	0	0	0	5793	0	0	0	0	0	0	0	0	3250
Mesothelial cell	2742	0	0	0	0	0	0	0	0	0	0	0	0	0	0	0	0	0	0	0	0	0	0	0	4481
Microglia	0	0	0	0	3247	0	0	0	0	0	0	0	0	0	0	0	0	0	0	0	0	0	0	0	0
Monocyte	0	242	49	0	0	0	0	0	0	0	0	0	0	0	0	0	3561	0	0	0	0	0	0	0	0
Myeloid cell	0	0	0	0	0	0	0	4231	0	0	5214	0	0	0	0	0	0	8233	0	0	0	0	0	0	0
Myoepithelial cell	0	0	0	0	0	0	0	0	0	0	0	0	0	0	0	0	0	0	568	0	0	0	0	0	0
Myofibroblast	0	0	0	0	0	0	0	0	0	0	0	3204	0	0	0	0	0	0	0	0	0	0	0	0	0
NK T cell	0	0	0	0	0	0	0	3991	0	0	0	0	0	0	0	0	0	0	0	0	0	0	0	0	0
NK cell	0	0	320	0	0	0	0	0	0	0	0	3193	0	0	0	0	0	0	0	0	716	0	0	0	0
Naive CD4 T cell	0	219	0	0	0	0	0	0	0	0	0	0	0	0	0	0	0	0	0	0	0	0	0	0	0
Naive CD8 T cell	0	0	200	247	0	0	0	0	0	0	0	0	0	0	0	0	0	0	0	0	0	0	0	0	0
Neural progenitor cell	0	0	0	0	14663	0	0	0	0	0	0	0	0	0	0	0	0	0	0	0	0	0	0	0	0
Neuroglial cell	0	0	0	230	11692	0	0	12614	0	0	0	0	0	0	0	0	0	0	0	0	0	0	0	0	0
Neuron	0	0	0	0	11288	0	0	4187	0	0	0	0	0	0	0	0	0	0	0	0	0	0	0	0	0
Neutrophilic granulocyte	0	0	0	0	0	0	0	3471	0	0	0	0	0	0	0	0	0	0	0	0	0	0	0	0	0
Oligodendrocyte	0	0	0	0	44225	0	0	0	0	0	0	0	0	0	0	0	0	0	0	0	0	0	0	0	0
Oligodendrocyte precursor cell	0	0	0	0	1809	0	0	0	0	0	0	0	0	0	0	0	0	0	0	0	0	0	0	0	0
Paneth cell	0	0	0	0	0	0	0	0	2105	0	0	0	0	0	0	0	0	0	0	0	0	0	0	0	0
Parietal cell	0	0	0	0	0	0	0	0	0	0	0	0	0	0	0	0	0	0	0	0	2194	0	0	0	0
Pericyte	0	0	0	0	0	0	0	0	0	77	0	1102	0	2199	0	0	0	0	888	0	0	0	135	1027	0
Periovular cell	0	0	0	0	0	0	0	0	0	0	0	0	0	0	6487	0	0	0	0	0	0	0	0	0	0
Plasma B cell	0	0	0	0	0	0	0	0	0	0	0	0	0	558	0	0	0	0	0	0	307	0	0	0	0
Plasmacytoid dendritic cell	0	0	0	0	0	0	0	66999	0	0	0	0	0	0	0	0	0	1639	0	0	0	0	0	0	0
Podocyte	0	0	0	0	0	0	0	0	0	670	0	0	0	0	0	0	0	0	0	0	0	0	0	0	0
Principle cell	0	0	0	0	0	0	0	0	0	690	0	0	0	0	0	0	0	0	0	0	0	0	0	0	0
Progenitor cell	0	0	0	0	14495	0	0	0	0	0	0	0	0	0	0	0	0	0	0	0	0	0	0	0	0
Protoplasmic astrocyte	0	0	0	0	457	0	0	0	0	0	0	0	0	0	0	0	0	0	0	0	0	0	0	0	0
Proximal convoluted tubule	0	0	0	0	0	0	0	0	0	14059	0	0	0	0	0	0	0	0	0	0	0	0	0	0	0
Proximal straight tubule	0	0	0	0	0	0	0	0	0	4593	0	0	0	0	0	0	0	0	0	0	0	0	0	0	0
Proximal tubule	0	0	0	0	0	0	0	0	0	4471	0	0	0	0	0	0	0	0	0	0	0	0	0	0	0
Rod	0	0	0	0	0	0	667	0	0	0	0	0	0	0	0	0	0	0	0	0	0	0	0	0	0
Satellite cell	0	0	0	0	0	0	0	0	0	0	0	0	874	0	0	0	0	0	0	0	0	0	0	0	0
Schwann cell	0	0	0	0	0	0	0	0	0	0	0	0	0	2217	0	0	0	0	0	0	0	0	0	0	0
Secretory cell	0	0	0	0	0	0	0	0	0	0	0	1500	0	0	0	0	0	0	0	0	0	0	0	0	0
Secretory epithelial cell	0	0	0	0	0	0	0	0	0	0	0	0	0	574	0	0	0	0	0	0	256	0	0	0	0
Skeletal muscle cell	0	0	0	0	0	0	0	0	0	0	0	0	14710	0	0	0	0	0	0	0	0	0	0	0	0
Slow skeletal muscle cell	0	0	0	0	0	0	0	0	0	0	0	0	13530	0	0	0	0	0	0	0	0	0	0	0	0
Smooth muscle cell	0	0	0	0	0	0	2120	0	0	0	0	0	743	17857	502	0	0	0	0	0	0	0	0	4767	10417
Stromal cell	0	0	0	527	0	0	0	0	0	0	0	43476	0	0	0	0	0	0	0	0	519	0	0	0	0
Syncytiotrophoblasts (SCTs)	0	0	0	0	0	0	0	0	0	0	0	0	0	0	0	0	0	25070	0	0	0	0	0	0	0
T cell	0	0	0	0	1814	1105	0	0	23767	99	6750	8382	0	7525	0	0	4142	0	789	0	2533	0	290	0	0
Thymic epithelial cell	0	0	0	0	0	0	0	0	0	0	0	0	0	0	0	0	0	0	0	0	0	5756	0	0	0
Treg cell	0	0	0	0	0	0	0	0	0	0	0	3030	0	0	0	0	0	0	0	0	0	0	0	0	0
Type I alveolar cell	0	0	0	0	0	0	0	0	0	0	0	3799	0	0	0	0	0	0	0	0	0	0	0	0	0
Type II alveolar cell	0	0	0	0	0	0	0	0	0	0	0	29929	0	0	0	0	0	0	0	0	0	0	0	0	0
Unclassified	0	0	0	368	23725	9558	2201	38844	0	1685	62	2006	703	0	0	1774	2082	0	336	0	1531	3295	0	1133	5061
Vascular endothelial cell	0	0	0	0	0	0	0	0	0	1142	6495	2367	0	3772	0	0	0	0	3752	0	0	0	0	0	0
Vascular epithelial cell	0	0	0	0	0	0	3278	0	0	0	0	0	0	0	0	0	0	0	0	0	0	0	0	0	0
Vascular smooth muscle cell	0	0	0	0	0	0	0	0	0	0	0	1977	0	0	0	0	0	0	0	0	0	0	0	0	0
Zona fasciculata cell	0	6688	0	0	0	0	0	0	0	0	0	0	0	0	0	0	0	0	0	0	0	0	0	0	0
